# Supplementary material for: 5-Fluoro-1-(3-metylbutano­yl)pyrimidine-2,4(1H,3H)-dione
Source: Acta Crystallogr Sect E Struct Rep Online. 2008 Mar 12;64(Pt 4):o703. doi: 10.1107/S1600536808006296 (PMC2961032; doi:10.1107/S1600536808006296)
Supplement: Supplementary file 2 [file e-64-0o703-Isup2.hkl]

# 
# h,k,l, Fc-squared, Fo-squared, sigma(Fo-squared) and status flag 
# 
data_I
_shelx_title ' k02030 in P-1' 
_shelx_refln_list_code          4 
_shelx_F_calc_maximum      121.02 
_exptl_crystal_F_000       224.00 
_reflns_d_resolution_high   .7709 
 
loop_ 
 _symmetry_equiv_pos_as_xyz 
 'x, y, z' 
 '-x, -y, -z' 
 
_cell_length_a     5.4880 
_cell_length_b     9.3700 
_cell_length_c     9.9790 
_cell_angle_alpha 103.470 
_cell_angle_beta  100.204 
_cell_angle_gamma 104.085 
 
_shelx_F_squared_multiplier     1.000 
 
loop_ 
 _refln_index_h 
 _refln_index_k 
 _refln_index_l 
 _refln_F_squared_calc 
 _refln_F_squared_meas 
 _refln_F_squared_sigma 
 _refln_observed_status 
   1   0   0      381.10      354.28      7.13 o 
   2   0   0     1914.61     1917.54     32.04 o 
   3   0   0       36.71       35.60      1.64 o 
   4   0   0       53.29       52.66      3.06 o 
   5   0   0       21.53       20.48      2.35 o 
   6   0   0        7.48       13.89      4.30 o 
  -6   1   0       54.85       64.00      8.45 o 
  -5   1   0       24.30       23.58      2.27 o 
  -4   1   0        2.69         .87      1.25 o 
  -3   1   0         .15        1.49       .67 o 
  -2   1   0      944.03      915.71     14.45 o 
  -1   1   0     1730.12     1535.75     22.97 o 
   0   1   0     1987.11     1798.01     23.92 o 
   1   1   0      905.20      832.14     10.70 o 
   2   1   0       71.91       76.73      2.99 o 
   3   1   0      163.71      176.51      6.94 o 
   4   1   0        4.77        5.41      1.45 o 
   5   1   0        2.76         .75      2.22 o 
   6   1   0       23.38       29.13      6.12 o 
  -6   2   0       16.61       12.27      4.34 o 
  -5   2   0       60.94       52.49      3.95 o 
  -4   2   0       41.91       39.21      1.58 o 
  -3   2   0       22.93       26.94       .72 o 
  -2   2   0      397.37      389.19      6.68 o 
  -1   2   0      193.85      157.31      2.32 o 
   0   2   0      454.14      388.82      5.96 o 
   1   2   0       45.23       44.72       .88 o 
   2   2   0      287.85      289.73      4.22 o 
   3   2   0      154.60      151.67      8.87 o 
   4   2   0       77.77       76.55      4.92 o 
   5   2   0        8.26        5.46      2.13 o 
   6   2   0         .78        2.70      5.01 o 
  -6   3   0       66.72       53.37     19.28 o 
  -5   3   0        3.82        1.60      1.56 o 
  -4   3   0       82.50       81.81      3.38 o 
  -3   3   0        5.35        4.83       .68 o 
  -2   3   0         .67        1.96       .67 o 
  -1   3   0      892.63      917.71     13.40 o 
   0   3   0     1547.24     1509.68     19.93 o 
   1   3   0      170.63      184.25      3.57 o 
   2   3   0       43.85       41.80      2.80 o 
   3   3   0      149.88      157.76      6.65 o 
   4   3   0       62.84       63.47      3.67 o 
   5   3   0       70.22       81.26      7.77 o 
  -6   4   0      148.43      152.86     14.63 o 
  -5   4   0       35.52       34.41      3.32 o 
  -4   4   0       25.52       23.71      2.80 o 
  -3   4   0       74.45       70.80      2.11 o 
  -2   4   0      225.95      230.63      3.47 o 
  -1   4   0        6.36        6.80      1.45 o 
   0   4   0      165.65      175.23      3.05 o 
   1   4   0       43.27       45.92      1.20 o 
   2   4   0      728.28      762.42     17.43 o 
   3   4   0        4.05        4.69      2.41 o 
   4   4   0       91.98       87.88      7.71 o 
   5   4   0      146.91      152.10     20.43 o 
  -6   5   0        9.46       12.02      2.89 o 
  -5   5   0      100.63       93.65      5.41 o 
  -4   5   0      344.48      346.21     10.40 o 
  -3   5   0       72.33       73.20      3.18 o 
  -2   5   0       32.11       30.21      1.45 o 
  -1   5   0      101.11      109.65      2.03 o 
   0   5   0         .91        1.01       .96 o 
   1   5   0      182.85      178.55      5.59 o 
   2   5   0       78.20       88.20      2.85 o 
   3   5   0      337.96      359.26     12.52 o 
   4   5   0       15.80       16.19      3.86 o 
   5   5   0      204.10      210.70     33.93 o 
  -6   6   0       84.84       93.12     11.09 o 
  -5   6   0        0.00        2.53      1.71 o 
  -4   6   0      972.10     1016.20     30.09 o 
  -3   6   0      804.27      824.91     18.53 o 
  -2   6   0      147.42      145.05      4.34 o 
  -1   6   0        3.67        2.22      1.25 o 
   0   6   0       19.04       20.96      1.15 o 
   1   6   0       88.80       76.07      2.59 o 
   2   6   0       32.66       38.47      1.96 o 
   3   6   0        3.79        3.23      2.79 o 
   4   6   0        5.31        5.59      3.86 o 
  -6   7   0      183.61      214.90     29.74 o 
  -5   7   0         .16        4.00      1.83 o 
  -4   7   0      754.47      791.21     25.21 o 
  -3   7   0        6.77        6.72       .99 o 
  -2   7   0        2.63        1.94       .89 o 
  -1   7   0       34.21       25.83      1.29 o 
   0   7   0         .55        -.19       .74 o 
   1   7   0       11.27       11.56      1.28 o 
   2   7   0       42.46       35.98      2.79 o 
   3   7   0        5.20        9.59      2.31 o 
   4   7   0         .92       -3.86      3.86 o 
  -6   8   0        6.68        9.94      5.99 o 
  -5   8   0        2.73        5.51      2.87 o 
  -4   8   0        8.48        7.69      1.99 o 
  -3   8   0        2.48        2.40      1.07 o 
  -2   8   0       46.62       47.87      3.47 o 
  -1   8   0       10.70        8.67      1.14 o 
   0   8   0        3.84        3.38      1.46 o 
   1   8   0        3.02        3.47      3.37 o 
   2   8   0       10.28       14.36      7.23 o 
   3   8   0        5.33        5.77      2.51 o 
  -5   9   0       26.77       30.09      5.18 o 
  -4   9   0        5.73        7.31      4.08 o 
  -3   9   0      206.83      228.11      9.22 o 
  -2   9   0         .17         .76      2.21 o 
  -1   9   0         .46         .53      1.56 o 
   0   9   0        8.04        6.81      1.64 o 
   1   9   0       15.05       15.78      2.89 o 
   2   9   0       24.31       31.89      4.36 o 
  -5  10   0       14.89       14.15      3.62 o 
  -4  10   0       30.15       36.57      5.42 o 
  -3  10   0       11.03       14.46      4.24 o 
  -2  10   0       78.33       69.01      6.80 o 
  -1  10   0      175.99      196.68     16.76 o 
   0  10   0       34.71       37.78      6.35 o 
   1  10   0       94.39       88.96     10.04 o 
  -4  11   0       10.44       21.01      6.75 o 
  -3  11   0       26.25       41.25      7.13 o 
  -2  11   0       21.77       14.23      3.24 o 
  -1  11   0       72.71       64.76      7.73 o 
   0  11   0         .01         .81      2.55 o 
   2 -12   1         .03        2.81      4.81 o 
   0 -11   1       71.45       89.64      9.94 o 
   1 -11   1       17.95       21.23      3.82 o 
   2 -11   1         .74        1.32      2.55 o 
   3 -11   1       23.49       19.35      3.89 o 
   4 -11   1        8.60        7.98      3.28 o 
  -2 -10   1       70.49       74.59      9.68 o 
  -1 -10   1       83.21       82.17      8.56 o 
   0 -10   1        1.95        3.84      1.86 o 
   1 -10   1         .04        -.84      1.81 o 
   2 -10   1         .03       -1.62      1.62 o 
   3 -10   1       13.93       17.04      3.13 o 
   4 -10   1        9.06        5.01      3.28 o 
   5 -10   1         .01        4.09      6.75 o 
  -2  -9   1         .33        1.93      2.59 o 
  -1  -9   1       20.22       17.70      2.36 o 
   0  -9   1       13.66       14.59      1.75 o 
   1  -9   1        1.37        1.49      1.34 o 
   2  -9   1       20.60       21.75      1.92 o 
   3  -9   1       25.91       22.78      5.78 o 
   4  -9   1        8.59       11.66      3.15 o 
   5  -9   1         .04       10.67     16.67 o 
  -3  -8   1        1.48        2.81      4.43 o 
  -2  -8   1       35.05       38.26      3.56 o 
  -1  -8   1        7.07        9.38      2.31 o 
   0  -8   1      192.78      202.14      9.45 o 
   1  -8   1        4.42        3.51      1.35 o 
   2  -8   1      123.31      135.90      5.20 o 
   3  -8   1       16.34       15.96      1.49 o 
   4  -8   1       10.82        7.72      2.70 o 
   5  -8   1         .30        -.41      2.31 o 
   6  -8   1       47.76       38.62      7.66 o 
  -4  -7   1        8.11        8.89      3.80 o 
  -3  -7   1      105.93      106.76      8.51 o 
  -2  -7   1         .65         .80      1.25 o 
  -1  -7   1       55.12       56.21      3.95 o 
   0  -7   1      206.33      208.04      9.06 o 
   1  -7   1      668.17      707.51     16.35 o 
   2  -7   1       92.05       94.98      2.92 o 
   3  -7   1      541.92      576.01     12.92 o 
   4  -7   1       64.41       59.28      4.34 o 
   5  -7   1       15.57       17.24      3.16 o 
   6  -7   1       93.35       79.22      9.26 o 
  -4  -6   1        1.73        1.04      2.45 o 
  -3  -6   1       40.24       39.95      3.17 o 
  -2  -6   1         .18         .72       .36 o 
  -1  -6   1       38.60       38.46      2.22 o 
   0  -6   1      322.94      330.11      8.61 o 
   1  -6   1      344.54      371.23      7.83 o 
   2  -6   1        1.49        3.12      2.12 o 
   3  -6   1      145.91      144.78      3.43 o 
   4  -6   1       65.45       63.64      2.86 o 
   5  -6   1        1.95        3.53      2.24 o 
   6  -6   1         .53         .19      2.25 o 
  -5  -5   1         .24       -3.28      3.86 o 
  -4  -5   1        9.10        6.36      3.28 o 
  -3  -5   1      112.82      116.56      4.34 o 
  -2  -5   1        6.66        7.29      1.73 o 
  -1  -5   1       61.81       63.09      2.31 o 
   0  -5   1        5.32        2.27       .46 o 
   1  -5   1       22.31       18.74      1.73 o 
   2  -5   1        2.46        3.00       .58 o 
   3  -5   1       42.95       44.56      1.06 o 
   4  -5   1       65.92       65.99      2.77 o 
   5  -5   1         .58         .88      2.03 o 
   6  -5   1       48.23       55.51      7.09 o 
  -5  -4   1       32.98       36.05      6.36 o 
  -4  -4   1      176.36      175.97      9.30 o 
  -3  -4   1       14.15       13.18      1.35 o 
  -2  -4   1       11.09        9.55       .60 o 
  -1  -4   1      139.07      137.91      2.31 o 
   0  -4   1        1.31         .67       .41 o 
   1  -4   1       56.72       51.58      1.45 o 
   2  -4   1      269.56      264.96      4.44 o 
   3  -4   1       92.53       84.18      2.59 o 
   4  -4   1       73.17       71.67      2.79 o 
   5  -4   1       86.05       92.06      5.13 o 
   6  -4   1       27.94       30.80      4.67 o 
  -6  -3   1       13.17       11.95      6.55 o 
  -5  -3   1       18.85       22.51      4.92 o 
  -4  -3   1        7.10        5.70      1.81 o 
  -3  -3   1        2.03        2.72      2.60 o 
  -2  -3   1       43.77       42.41      1.20 o 
  -1  -3   1       11.46       11.53       .50 o 
   0  -3   1       16.45       13.88       .41 o 
   1  -3   1      120.83      118.36      1.77 o 
   2  -3   1       44.81       42.71       .88 o 
   3  -3   1        4.02         .49       .77 o 
   4  -3   1         .67        2.17      2.99 o 
   5  -3   1       22.57       13.42      2.77 o 
   6  -3   1      100.87       84.90     10.16 o 
  -6  -2   1       21.86       27.95      7.90 o 
  -5  -2   1       12.34       11.31      2.36 o 
  -4  -2   1       73.58       65.35      8.67 o 
  -3  -2   1      191.84      188.75      6.80 o 
  -2  -2   1      377.71      399.46      6.29 o 
  -1  -2   1       33.64       36.17      2.12 o 
   0  -2   1     1679.33     1526.02     21.49 o 
   1  -2   1        2.62        3.21       .32 o 
   2  -2   1      918.25      960.81     12.93 o 
   3  -2   1      412.89      476.42      7.74 o 
   4  -2   1      180.50      183.16      8.39 o 
   5  -2   1         .41         .56      1.76 o 
   6  -2   1      169.47      174.58     18.20 o 
  -6  -1   1        7.14       10.11      3.78 o 
  -5  -1   1       43.68       42.26      3.66 o 
  -4  -1   1      136.26      134.07      7.23 o 
  -3  -1   1      449.75      457.54     14.40 o 
  -2  -1   1       43.77       38.75      1.03 o 
  -1  -1   1      359.47      324.27      5.04 o 
   0  -1   1        7.23        8.87       .19 o 
   1  -1   1      146.73      125.96      1.84 o 
   2  -1   1     1882.92     1941.03     27.98 o 
   3  -1   1      517.60      569.06      9.54 o 
   4  -1   1      108.15      103.42      4.19 o 
   5  -1   1        4.49        3.02      1.32 o 
   6  -1   1       15.96       19.66      5.87 o 
  -6   0   1        9.08       10.49      4.02 o 
  -5   0   1      104.66      101.22      4.96 o 
  -4   0   1      135.34      145.38      3.98 o 
  -3   0   1      559.64      612.16     10.66 o 
  -2   0   1      108.45      111.66      2.52 o 
  -1   0   1      994.20      892.70     16.36 o 
   0   0   1      144.54      138.25      2.70 o 
   1   0   1      854.09      803.12     10.04 o 
   2   0   1      270.70      292.48      4.53 o 
   3   0   1      204.03      214.37      5.78 o 
   4   0   1       21.88       24.67      2.29 o 
   5   0   1       48.14       44.64      8.29 o 
   6   0   1        6.32        9.41      4.49 o 
  -6   1   1        6.03        3.37      3.95 o 
  -5   1   1       31.62       29.59      2.60 o 
  -4   1   1        7.05        8.95      1.54 o 
  -3   1   1      154.83      147.36      3.29 o 
  -2   1   1       67.44       65.26      1.28 o 
  -1   1   1        7.39        5.32       .29 o 
   0   1   1       60.34       60.12      1.06 o 
   1   1   1      141.19      124.23      2.03 o 
   2   1   1         .68         .81       .18 o 
   3   1   1       20.10       17.44      1.48 o 
   4   1   1      142.99      149.22      5.87 o 
   5   1   1         .26       -1.35      1.91 o 
   6   1   1       84.78      100.21     13.97 o 
  -7   2   1       20.31       22.32      6.17 o 
  -6   2   1       17.80       21.37     23.42 o 
  -5   2   1        6.50        7.15      1.97 o 
  -4   2   1       46.55       44.25      3.37 o 
  -3   2   1       83.66       83.45      2.70 o 
  -2   2   1      269.07      265.66      3.84 o 
  -1   2   1        9.97       11.43       .39 o 
   0   2   1      512.71      490.61      6.53 o 
   1   2   1       68.23       70.17      1.29 o 
   2   2   1       53.52       52.80      1.25 o 
   3   2   1      170.58      169.82      6.29 o 
   4   2   1      122.79      127.31      7.13 o 
   5   2   1       58.62       59.41      6.31 o 
   6   2   1         .48        -.39      5.98 o 
  -7   3   1       13.79       17.43      5.49 o 
  -6   3   1       30.15       29.60      4.81 o 
  -5   3   1       42.68       51.78      4.14 o 
  -4   3   1       16.67       16.34      1.51 o 
  -3   3   1         .57         .71       .78 o 
  -2   3   1       56.81       62.77      1.64 o 
  -1   3   1      111.18      123.62      1.89 o 
   0   3   1         .03         .29       .27 o 
   1   3   1       29.12       29.53      2.89 o 
   2   3   1      152.72      153.66      3.59 o 
   3   3   1      113.18      115.24      4.91 o 
   4   3   1        2.08        5.03      1.56 o 
   5   3   1      168.97      180.42     19.29 o 
  -7   4   1        8.54       16.66      5.60 o 
  -6   4   1       39.30       45.99      5.43 o 
  -5   4   1       84.74       80.55      6.65 o 
  -4   4   1      373.87      385.86     11.36 o 
  -3   4   1       35.08       35.93      4.82 o 
  -2   4   1      220.84      251.57      4.16 o 
  -1   4   1      894.84     1001.74     15.67 o 
   0   4   1       13.55       12.93       .55 o 
   1   4   1       21.25       18.30       .93 o 
   2   4   1      240.66      247.66      5.88 o 
   3   4   1       58.17       57.25      2.85 o 
   4   4   1        5.37        6.54      2.52 o 
   5   4   1      111.00      128.77     17.35 o 
  -6   5   1        4.50        4.68      2.52 o 
  -5   5   1       65.37       59.39      4.02 o 
  -4   5   1      663.20      688.66     18.64 o 
  -3   5   1       26.20       25.79       .99 o 
  -2   5   1     1683.12     1839.35     37.05 o 
  -1   5   1      858.69      946.23     15.01 o 
   0   5   1      241.81      241.84      5.98 o 
   1   5   1         .11         .36      1.16 o 
   2   5   1       89.51       94.94      6.55 o 
   3   5   1        9.14        8.24      1.64 o 
   4   5   1       10.04        6.17      3.08 o 
  -6   6   1         .37        1.85      3.52 o 
  -5   6   1       39.14       35.21      5.49 o 
  -4   6   1        8.06        5.62      2.02 o 
  -3   6   1       19.09       19.57      1.35 o 
  -2   6   1       14.41       11.54       .55 o 
  -1   6   1      272.28      289.58      7.95 o 
   0   6   1        6.96        5.80       .96 o 
   1   6   1       18.30       15.77      2.70 o 
   2   6   1       19.51       21.63      2.22 o 
   3   6   1       23.85       24.35      2.92 o 
   4   6   1        1.01        3.86      3.28 o 
  -6   7   1         .46        1.89      4.69 o 
  -5   7   1        2.04        1.20      4.14 o 
  -4   7   1        3.45        1.68      1.06 o 
  -3   7   1      126.72      134.75      4.49 o 
  -2   7   1        4.42        4.73       .58 o 
  -1   7   1       20.54       21.47      1.39 o 
   0   7   1         .16         .85       .96 o 
   1   7   1      105.63      106.73     13.20 o 
   2   7   1      119.03      126.16      7.22 o 
   3   7   1        3.14        3.65      2.39 o 
  -6   8   1        0.00        4.17      4.23 o 
  -5   8   1         .28        1.66      2.38 o 
  -4   8   1        1.54        3.14      3.86 o 
  -3   8   1       35.03       36.72      2.78 o 
  -2   8   1         .02        2.52      2.13 o 
  -1   8   1       42.98       50.89      6.27 o 
   0   8   1       26.75       25.98      2.35 o 
   1   8   1      265.97      277.98     14.79 o 
   2   8   1       43.36       38.69      4.26 o 
   3   8   1       77.46       84.49     10.23 o 
  -5   9   1         .01         .54      2.53 o 
  -4   9   1         .01         .86      2.38 o 
  -3   9   1         .59         .63      2.31 o 
  -2   9   1       60.85       54.15      3.98 o 
  -1   9   1       21.68       19.95      3.47 o 
   0   9   1      186.46      204.30     12.48 o 
   1   9   1      163.79      163.48     14.68 o 
   2   9   1       40.15       46.26      5.96 o 
  -5  10   1         .15       -4.63      4.72 o 
  -4  10   1       39.86       63.42     10.02 o 
  -3  10   1         .19        -.19      3.47 o 
  -2  10   1        8.44        8.04      2.41 o 
  -1  10   1       20.65       26.97      4.20 o 
   0  10   1       14.81       17.34      3.85 o 
   1  10   1      345.06      414.54     53.25 o 
  -4  11   1        1.53        3.28      4.24 o 
  -3  11   1        1.00        7.52      3.66 o 
  -2  11   1       11.39        5.22      3.15 o 
  -1  11   1       20.30       20.79      6.84 o 
   1 -12   2       50.63       40.96      9.25 o 
   2 -12   2       13.91        9.20      5.59 o 
  -1 -11   2         .60        1.41      4.53 o 
   0 -11   2        6.26        6.92      2.80 o 
   1 -11   2        3.99        3.86      3.65 o 
   2 -11   2      103.16      107.15     11.06 o 
   3 -11   2       18.15       24.03      4.06 o 
   4 -11   2       38.83       46.22      6.61 o 
  -2 -10   2         .52        1.27      2.99 o 
  -1 -10   2         .30        -.12      1.76 o 
   0 -10   2        8.65        5.12      1.89 o 
   1 -10   2        7.83        8.86      1.78 o 
   2 -10   2         .20        1.02      1.84 o 
   3 -10   2       10.32       12.98      2.38 o 
   4 -10   2       27.71       29.07      4.36 o 
   5 -10   2       18.00       16.88      3.94 o 
  -3  -9   2       12.08       14.94      4.55 o 
  -2  -9   2         .54        1.69      1.94 o 
  -1  -9   2        3.01        2.63      1.84 o 
   0  -9   2        2.47        2.34      1.29 o 
   1  -9   2        3.97        4.72      1.53 o 
   2  -9   2       10.25       11.65      2.31 o 
   3  -9   2      415.77      445.47     16.29 o 
   4  -9   2       21.95       24.41      3.18 o 
   5  -9   2      148.90      161.27     16.41 o 
  -3  -8   2        6.41        7.61      3.95 o 
  -2  -8   2         .02         .36      1.36 o 
  -1  -8   2       20.74       19.25      1.97 o 
   0  -8   2        2.41        3.37      1.50 o 
   1  -8   2      162.27      160.13      7.13 o 
   2  -8   2      341.64      366.44      9.52 o 
   3  -8   2     1341.73     1456.07     39.14 o 
   4  -8   2        2.86         .10      1.50 o 
   5  -8   2       65.10       73.52      7.06 o 
   6  -8   2       78.38       82.11     11.76 o 
  -4  -7   2       81.70       84.06     10.28 o 
  -3  -7   2      114.29      115.15      8.29 o 
  -2  -7   2       88.64       81.40      6.55 o 
  -1  -7   2        0.00        1.10      1.39 o 
   0  -7   2        1.01         .74       .93 o 
   1  -7   2       46.93       50.93      2.80 o 
   2  -7   2      210.77      216.58      9.54 o 
   3  -7   2      169.88      175.82      4.70 o 
   4  -7   2      155.27      149.40      5.37 o 
   5  -7   2         .06        1.18      2.78 o 
   6  -7   2       61.44       64.09      7.73 o 
  -5  -6   2       35.91       36.43      8.87 o 
  -4  -6   2         .83        1.36      2.58 o 
  -3  -6   2       51.41       47.53      3.81 o 
  -2  -6   2      102.49       99.79      6.75 o 
  -1  -6   2       53.76       55.34      2.70 o 
   0  -6   2       29.62       26.39      1.45 o 
   1  -6   2       15.79       11.66       .82 o 
   2  -6   2       11.56       10.53       .93 o 
   3  -6   2       17.22       19.11      1.35 o 
   4  -6   2        8.39        5.64      1.70 o 
   5  -6   2      121.50      127.60      8.67 o 
   6  -6   2        2.68        1.83      3.20 o 
  -5  -5   2       39.75       47.62      7.33 o 
  -4  -5   2        9.87        8.84      3.24 o 
  -3  -5   2       10.85       11.25       .93 o 
  -2  -5   2        1.65        2.30       .88 o 
  -1  -5   2      496.21      509.50     13.67 o 
   0  -5   2       61.18       63.17      2.60 o 
   1  -5   2       62.27       60.80      2.60 o 
   2  -5   2       51.84       49.03      1.48 o 
   3  -5   2      116.92      121.61      8.58 o 
   4  -5   2        6.33        5.15      1.93 o 
   5  -5   2       24.76       19.72      3.47 o 
   6  -5   2       28.33       22.43      3.52 o 
  -5  -4   2       34.42       33.93      5.20 o 
  -4  -4   2         .83        1.29      1.07 o 
  -3  -4   2      297.78      311.10     10.00 o 
  -2  -4   2       37.37       33.12      1.56 o 
  -1  -4   2       44.47       46.24      2.02 o 
   0  -4   2       46.65       48.20      1.15 o 
   1  -4   2     1199.89     1234.74     17.30 o 
   2  -4   2       84.60       98.23      1.71 o 
   3  -4   2       49.39       60.49      2.12 o 
   4  -4   2       19.29       16.81      1.29 o 
   5  -4   2      194.03      177.85      8.42 o 
   6  -4   2         .59        3.39      3.92 o 
  -6  -3   2        5.97        5.40      6.17 o 
  -5  -3   2        1.56        2.31      1.77 o 
  -4  -3   2        5.86        7.36      1.75 o 
  -3  -3   2       47.32       44.98      2.02 o 
  -2  -3   2      534.83      557.12      8.34 o 
  -1  -3   2     2263.54     2264.27     35.62 o 
   0  -3   2        6.62        8.64       .39 o 
   1  -3   2      172.43      167.58      2.66 o 
   2  -3   2        6.07        8.06       .67 o 
   3  -3   2        1.63        1.42       .67 o 
   4  -3   2        2.19        1.90       .37 o 
   5  -3   2       10.46        8.60      3.57 o 
   6  -3   2       75.97       79.69     11.50 o 
  -6  -2   2        4.26       20.43      8.87 o 
  -5  -2   2        1.44        2.63      2.03 o 
  -4  -2   2      102.47      101.81      4.61 o 
  -3  -2   2      443.50      468.62     12.87 o 
  -2  -2   2       29.14       28.63      1.45 o 
  -1  -2   2    14646.04    12815.39    320.89 o 
   0  -2   2     4419.78     3997.24     72.48 o 
   1  -2   2     2628.24     2478.29     30.98 o 
   2  -2   2       25.03       25.03      1.35 o 
   3  -2   2       31.92       32.21      1.02 o 
   4  -2   2        4.91        3.41       .64 o 
   5  -2   2         .55        1.23      4.92 o 
   6  -2   2         .58       -2.66      2.73 o 
  -6  -1   2        1.48        3.14      4.05 o 
  -5  -1   2       24.58       23.09      2.39 o 
  -4  -1   2        0.00        1.39       .77 o 
  -3  -1   2      944.94      991.81     18.31 o 
  -2  -1   2      622.81      693.26     10.68 o 
  -1  -1   2     4553.15     4266.05     60.57 o 
   0  -1   2        9.81        9.64       .27 o 
   1  -1   2      875.23      871.64     10.70 o 
   2  -1   2      169.59      178.33      3.86 o 
   3  -1   2       63.11       66.25      3.57 o 
   4  -1   2       41.05       39.10      2.70 o 
   5  -1   2       79.17       75.83      4.06 o 
   6  -1   2         .06         .39      2.73 o 
  -6   0   2         .93        1.99      3.01 o 
  -5   0   2       86.68       84.77      7.71 o 
  -4   0   2         .37         .82       .55 o 
  -3   0   2       13.50       11.57       .67 o 
  -2   0   2        1.69        3.43       .87 o 
  -1   0   2      184.34      187.02      2.89 o 
   0   0   2      144.07      114.90      1.48 o 
   1   0   2      103.37      113.31      1.84 o 
   2   0   2      263.94      252.77      3.56 o 
   3   0   2       14.59       15.41      2.60 o 
   4   0   2       95.47       92.74      9.74 o 
   5   0   2         .14         .95      2.22 o 
   6   0   2         .91       -1.25      4.23 o 
  -7   1   2        9.73       20.63      6.66 o 
  -6   1   2       18.52       21.01      4.72 o 
  -5   1   2        3.55        2.11       .93 o 
  -4   1   2         .47         .45       .77 o 
  -3   1   2        1.18        1.52       .50 o 
  -2   1   2      257.79      277.62      4.43 o 
  -1   1   2      481.52      458.16      7.49 o 
   0   1   2     1143.34     1101.03     16.60 o 
   1   1   2      259.48      274.20      4.36 o 
   2   1   2       77.06       86.76      1.91 o 
   3   1   2        1.28         .87      1.09 o 
   4   1   2      161.08      162.59      6.80 o 
   5   1   2       36.27       27.51     18.12 o 
   6   1   2        4.08        5.62      4.58 o 
  -7   2   2       20.74       16.29      4.87 o 
  -6   2   2      127.49      132.73     13.41 o 
  -5   2   2       24.18       24.87      2.12 o 
  -4   2   2       49.94       45.84      1.59 o 
  -3   2   2       85.24       78.30      2.70 o 
  -2   2   2      194.66      200.69      2.79 o 
  -1   2   2      552.40      550.55      8.29 o 
   0   2   2       34.71       35.29       .82 o 
   1   2   2     2544.90     2568.39     35.97 o 
   2   2   2      589.51      626.10     12.36 o 
   3   2   2      432.61      418.69     15.09 o 
   4   2   2      169.54      182.73      9.05 o 
   5   2   2      113.81      135.23     12.01 o 
  -7   3   2        0.00        2.85      3.18 o 
  -6   3   2        8.51        7.26      3.06 o 
  -5   3   2      321.27      349.67     15.61 o 
  -4   3   2       38.98       37.74      1.63 o 
  -3   3   2      221.87      225.76      4.88 o 
  -2   3   2      877.37      998.20     12.74 o 
  -1   3   2       10.58       12.73      1.06 o 
   0   3   2      457.00      468.50      8.19 o 
   1   3   2      155.18      160.00      2.85 o 
   2   3   2      380.92      404.48      9.16 o 
   3   3   2       29.23       31.22      2.02 o 
   4   3   2      414.42      460.91     21.75 o 
   5   3   2       39.90       37.84      5.05 o 
  -7   4   2      143.00      153.07     21.08 o 
  -6   4   2         .62        6.03      3.34 o 
  -5   4   2      458.86      470.74     16.16 o 
  -4   4   2      528.19      538.22     15.94 o 
  -3   4   2        3.93        4.83       .48 o 
  -2   4   2        1.01         .89       .50 o 
  -1   4   2       13.87       12.76      1.16 o 
   0   4   2      280.03      272.94      7.04 o 
   1   4   2        2.04        2.71       .68 o 
   2   4   2       73.34       74.65      2.48 o 
   3   4   2         .48        3.66      1.76 o 
   4   4   2        4.85        6.75      3.08 o 
   5   4   2       22.27       21.40      5.40 o 
  -7   5   2       91.56       96.00     23.52 o 
  -6   5   2       31.44       30.73      4.23 o 
  -5   5   2      587.78      636.64     28.54 o 
  -4   5   2       79.84       77.54      2.66 o 
  -3   5   2       36.33       37.84      1.25 o 
  -2   5   2      180.72      180.12      5.58 o 
  -1   5   2         .91        1.28       .50 o 
   0   5   2       26.55       26.52      1.23 o 
   1   5   2       16.66       16.00      1.20 o 
   2   5   2       86.54       80.62      2.92 o 
   3   5   2        8.52        7.76      3.47 o 
   4   5   2        1.24        1.54      3.66 o 
  -6   6   2        7.71        8.99      3.84 o 
  -5   6   2       11.24       16.06      4.92 o 
  -4   6   2       93.95       95.15      3.73 o 
  -3   6   2      166.15      178.87      5.41 o 
  -2   6   2        5.75        5.48      1.39 o 
  -1   6   2        1.60        2.18      1.54 o 
   0   6   2       64.29       64.00      2.27 o 
   1   6   2       47.00       45.50      2.79 o 
   2   6   2       13.77       16.56      2.10 o 
   3   6   2        1.06        2.77      2.51 o 
   4   6   2       50.99       55.90     10.41 o 
  -6   7   2       12.86        6.25      4.96 o 
  -5   7   2        8.11        6.21      2.63 o 
  -4   7   2      155.53      157.77      8.55 o 
  -3   7   2       22.13       17.94      3.57 o 
  -2   7   2         .02        -.78      2.03 o 
  -1   7   2        1.06        2.03      1.16 o 
   0   7   2         .45        2.16      1.35 o 
   1   7   2       17.20       14.92      1.67 o 
   2   7   2       46.51       45.04      5.40 o 
   3   7   2        8.70       10.13      2.72 o 
  -6   8   2       13.25       21.83      7.38 o 
  -5   8   2       13.80       15.94      4.09 o 
  -4   8   2       11.60       13.49      7.71 o 
  -3   8   2       55.23       45.76      6.17 o 
  -2   8   2      399.00      376.84     15.30 o 
  -1   8   2        3.73        2.10      3.47 o 
   0   8   2      156.36      153.13      6.86 o 
   1   8   2       18.01       18.79      2.52 o 
   2   8   2        1.81        4.93      3.18 o 
  -5   9   2       24.33       27.37      5.40 o 
  -4   9   2       51.43       46.07      6.55 o 
  -3   9   2       45.65       27.60      3.24 o 
  -2   9   2      132.29      116.76      8.69 o 
  -1   9   2        1.25        3.56      6.55 o 
   0   9   2       23.42       17.76      6.75 o 
   1   9   2       20.35       20.10      3.75 o 
   2   9   2        6.15        5.67      3.14 o 
  -5  10   2       10.85        5.59     12.34 o 
  -4  10   2      100.41      121.06     16.00 o 
  -3  10   2         .60       -6.17      6.17 o 
  -2  10   2       53.75       60.81     10.12 o 
  -1  10   2       13.85       12.24      3.03 o 
   0  10   2       18.33       24.03      7.04 o 
  -3  11   2        1.48        7.90      4.43 o 
  -2  11   2       21.98       30.80      6.27 o 
  -1  11   2         .17        6.51      3.12 o 
   1 -12   3       14.50        8.61      3.88 o 
   2 -12   3        4.01        1.78      4.14 o 
  -1 -11   3        3.08        3.28      2.45 o 
   0 -11   3        3.90        5.61      2.22 o 
   1 -11   3         .31        3.89      2.17 o 
   2 -11   3        3.97        4.66      2.25 o 
   3 -11   3        4.01        1.76      2.51 o 
   4 -11   3        5.06        7.73      3.42 o 
  -2 -10   3         .03        -.42      2.63 o 
  -1 -10   3       33.66       31.29      4.06 o 
   0 -10   3       36.19       32.86      3.56 o 
   1 -10   3       96.99      118.38      6.17 o 
   2 -10   3        0.00         .09      1.46 o 
   3 -10   3       30.15       31.03      3.81 o 
   4 -10   3        4.74        7.78      2.93 o 
   5 -10   3       44.93       44.74      9.93 o 
  -3  -9   3        7.03        2.36      3.88 o 
  -2  -9   3       40.63       44.23      4.12 o 
  -1  -9   3       65.69       63.26      4.49 o 
   0  -9   3      112.33      117.59      6.42 o 
   1  -9   3      108.40      113.08      5.45 o 
   2  -9   3       54.22       60.98      5.01 o 
   3  -9   3      105.69      106.54      6.36 o 
   4  -9   3       30.29       23.90      3.47 o 
   5  -9   3      116.05      121.82     11.70 o 
  -4  -8   3       20.25       15.23      6.94 o 
  -3  -8   3        3.06        6.92      3.29 o 
  -2  -8   3         .03         .92      1.94 o 
  -1  -8   3       65.91       54.41      3.38 o 
   0  -8   3      215.70      218.52      7.25 o 
   1  -8   3        9.05        8.68      2.80 o 
   2  -8   3      145.39      140.10      4.96 o 
   3  -8   3         .95        2.46      1.62 o 
   4  -8   3        5.70        9.52      2.22 o 
   5  -8   3        7.63        7.85      2.49 o 
   6  -8   3         .17       26.98     83.37 o 
  -4  -7   3       25.18       23.02      5.20 o 
  -3  -7   3        3.90        8.60      3.65 o 
  -2  -7   3       20.07       22.78      3.47 o 
  -1  -7   3       22.84       24.09      3.47 o 
   0  -7   3       20.06       17.30      1.45 o 
   1  -7   3        9.53        8.87       .88 o 
   2  -7   3         .88        -.82       .82 o 
   3  -7   3       20.97       19.02      1.83 o 
   4  -7   3        7.44        7.28      1.66 o 
   5  -7   3       14.54       16.79      2.58 o 
   6  -7   3        5.79        7.49      3.70 o 
  -5  -6   3       82.69       95.04     16.19 o 
  -4  -6   3         .11         .00      2.73 o 
  -3  -6   3       20.08       17.62      2.70 o 
  -2  -6   3       78.82       79.05      4.30 o 
  -1  -6   3         .01         .34       .88 o 
   0  -6   3       10.91       10.71       .77 o 
   1  -6   3       86.94       79.27      2.99 o 
   2  -6   3        6.40        4.75       .74 o 
   3  -6   3      154.48      151.68      4.09 o 
   4  -6   3       96.60      110.77      7.04 o 
   5  -6   3         .38        1.65      1.89 o 
   6  -6   3       60.68       63.90      8.24 o 
  -5  -5   3        5.76        2.70      3.47 o 
  -4  -5   3       11.99        9.91      3.05 o 
  -3  -5   3       39.86       38.00      2.18 o 
  -2  -5   3        2.76        1.39      2.41 o 
  -1  -5   3       33.00       33.12      1.48 o 
   0  -5   3       69.73       71.98      2.60 o 
   1  -5   3       17.57       16.13       .64 o 
   2  -5   3        0.00         .24       .58 o 
   3  -5   3       57.75       46.93      1.60 o 
   4  -5   3        4.56        4.34      1.70 o 
   5  -5   3      214.59      209.36     11.65 o 
   6  -5   3         .01        1.27      2.57 o 
  -5  -4   3       26.41       26.02      4.43 o 
  -4  -4   3       40.64       46.10      3.78 o 
  -3  -4   3       53.67       52.27      3.28 o 
  -2  -4   3        4.14        4.36       .93 o 
  -1  -4   3      532.29      560.59      9.50 o 
   0  -4   3        8.82       10.86      1.45 o 
   1  -4   3      933.86     1001.91     13.72 o 
   2  -4   3      473.44      550.97      8.64 o 
   3  -4   3      212.39      204.54      4.70 o 
   4  -4   3         .33        3.15      1.45 o 
   5  -4   3      179.02      165.68      8.77 o 
   6  -4   3         .31        -.53      2.96 o 
  -6  -3   3       10.84       19.47     16.96 o 
  -5  -3   3       38.47       36.82      6.55 o 
  -4  -3   3       73.45       70.95      6.27 o 
  -3  -3   3        4.88        5.06       .60 o 
  -2  -3   3      223.16      231.88      3.79 o 
  -1  -3   3      337.98      351.04      6.47 o 
   0  -3   3        3.68        3.10       .27 o 
   1  -3   3     1586.46     1657.57     19.94 o 
   2  -3   3      993.54     1107.56     14.31 o 
   3  -3   3       82.52       73.60      4.05 o 
   4  -3   3        4.28        1.75       .54 o 
   5  -3   3       12.57        9.51      7.33 o 
   6  -3   3        5.69        8.35      3.99 o 
  -6  -2   3       24.26       22.17      8.10 o 
  -5  -2   3       16.67       20.13      3.18 o 
  -4  -2   3      139.39      147.02      5.08 o 
  -3  -2   3      185.88      188.95      4.78 o 
  -2  -2   3       22.55       19.25       .84 o 
  -1  -2   3       30.31       39.52      1.09 o 
   0  -2   3      455.79      449.81      6.83 o 
   1  -2   3      287.85      313.36      3.92 o 
   2  -2   3      210.97      228.05      6.46 o 
   3  -2   3       54.80       55.67      1.63 o 
   4  -2   3       68.75       64.53      2.35 o 
   5  -2   3       14.30       13.09      3.47 o 
   6  -2   3         .33        1.83      3.40 o 
  -6  -1   3       20.29       27.88      6.94 o 
  -5  -1   3       52.72       53.75      4.77 o 
  -4  -1   3       50.08       46.80      2.18 o 
  -3  -1   3        4.60        4.32       .69 o 
  -2  -1   3         .38         .74       .39 o 
  -1  -1   3       19.99       21.83       .67 o 
   0  -1   3       76.32       66.84      1.02 o 
   1  -1   3        5.50        3.93       .39 o 
   2  -1   3      198.55      192.02      2.82 o 
   3  -1   3      202.93      202.15      4.53 o 
   4  -1   3       47.62       48.08      4.24 o 
   5  -1   3      133.77      137.08     10.08 o 
   6  -1   3        2.21        8.44     14.65 o 
  -6   0   3        3.75       10.38      7.33 o 
  -5   0   3        1.85        2.83      4.82 o 
  -4   0   3       10.82        9.41       .99 o 
  -3   0   3       80.91       78.19      3.57 o 
  -2   0   3       73.18       65.05      1.27 o 
  -1   0   3      675.37      667.61     11.47 o 
   0   0   3       30.36       33.54       .68 o 
   1   0   3      179.47      169.93      2.44 o 
   2   0   3      102.18       92.03      1.76 o 
   3   0   3       94.72       98.28      3.06 o 
   4   0   3      297.59      302.17     20.63 o 
   5   0   3         .44        2.61      1.41 o 
   6   0   3      123.86      142.07     22.92 o 
  -7   1   3       18.52       25.35      8.10 o 
  -6   1   3         .01        -.37      2.27 o 
  -5   1   3        3.89        3.92      1.38 o 
  -4   1   3         .10        -.70       .70 o 
  -3   1   3       54.21       54.25      1.34 o 
  -2   1   3        4.22        3.89      1.35 o 
  -1   1   3      160.33      167.54      3.08 o 
   0   1   3      197.31      187.01      3.06 o 
   1   1   3      106.94      113.12      2.11 o 
   2   1   3      189.32      193.56      4.43 o 
   3   1   3       98.59      107.49      9.25 o 
   4   1   3      382.14      416.24     19.01 o 
   5   1   3       10.09       12.31      3.33 o 
  -7   2   3       22.38       24.51      5.69 o 
  -6   2   3       18.37       21.74      3.75 o 
  -5   2   3      442.52      479.67     17.55 o 
  -4   2   3       10.47        9.04      2.12 o 
  -3   2   3      258.71      292.28      6.15 o 
  -2   2   3      267.66      311.77      4.72 o 
  -1   2   3       21.14       21.59       .74 o 
   0   2   3       18.12       12.73       .55 o 
   1   2   3      527.33      601.85      9.45 o 
   2   2   3      110.94      110.22      3.01 o 
   3   2   3        3.00        4.52       .69 o 
   4   2   3      360.33      398.67     17.43 o 
   5   2   3       15.76       15.20      3.52 o 
  -7   3   3       25.76       25.05      4.67 o 
  -6   3   3       83.40       78.34      7.71 o 
  -5   3   3      477.16      523.61     19.02 o 
  -4   3   3      175.52      171.16      4.90 o 
  -3   3   3      791.35      872.96     18.70 o 
  -2   3   3     2268.97     2467.90     37.33 o 
  -1   3   3      401.58      416.45      6.94 o 
   0   3   3        5.48        3.21       .58 o 
   1   3   3      174.75      183.32      4.36 o 
   2   3   3      104.47      100.21      3.24 o 
   3   3   3         .13        -.47       .77 o 
   4   3   3        9.23        9.38      2.80 o 
   5   3   3       35.94       33.51      6.06 o 
  -7   4   3        3.56       12.53      9.64 o 
  -6   4   3       25.17       21.97      3.35 o 
  -5   4   3       50.97       50.65      3.30 o 
  -4   4   3       10.71       11.95       .96 o 
  -3   4   3        3.85        5.55       .60 o 
  -2   4   3       54.85       71.41      2.38 o 
  -1   4   3       77.32       76.56      2.41 o 
   0   4   3       91.45       85.89      2.31 o 
   1   4   3         .05        1.72       .74 o 
   2   4   3        2.25        2.58      1.02 o 
   3   4   3        1.14        2.60      1.77 o 
   4   4   3       11.68       15.06      3.38 o 
  -6   5   3        2.58        -.79      4.63 o 
  -5   5   3       25.35       24.13      2.38 o 
  -4   5   3       37.48       34.93      2.51 o 
  -3   5   3       37.10       36.34      1.99 o 
  -2   5   3        6.45        5.70      1.06 o 
  -1   5   3       14.75       15.41       .82 o 
   0   5   3      204.91      213.29      7.71 o 
   1   5   3       20.42       17.16      1.29 o 
   2   5   3       48.66       43.10      4.24 o 
   3   5   3       48.94       46.42      3.81 o 
   4   5   3        4.70       12.53      4.63 o 
  -6   6   3        1.80        6.05      4.83 o 
  -5   6   3        2.47        2.62      3.24 o 
  -4   6   3        6.99        5.56      1.10 o 
  -3   6   3       63.90       61.88      2.63 o 
  -2   6   3      156.73      158.61      6.57 o 
  -1   6   3       25.36       26.31      1.43 o 
   0   6   3      272.60      282.17      8.34 o 
   1   6   3      339.63      342.17     11.44 o 
   2   6   3      197.95      196.67      9.86 o 
   3   6   3       64.96       66.76      8.24 o 
  -6   7   3         .29        -.93      3.92 o 
  -5   7   3        2.17        5.32      3.45 o 
  -4   7   3       16.02       19.62      3.08 o 
  -3   7   3       39.50       35.48      3.57 o 
  -2   7   3        7.61        6.00      2.51 o 
  -1   7   3      278.34      288.21     11.86 o 
   0   7   3      806.73      863.58     26.79 o 
   1   7   3       19.25       23.65      2.64 o 
   2   7   3       82.27       82.61      6.92 o 
   3   7   3       36.97       41.06      8.74 o 
  -6   8   3         .01         .54      3.17 o 
  -5   8   3        3.12        5.78      4.24 o 
  -4   8   3       15.27       11.95      3.86 o 
  -3   8   3         .09        1.34      1.78 o 
  -2   8   3       19.34       21.26      2.45 o 
  -1   8   3       26.23       24.39      2.57 o 
   0   8   3      363.73      390.11     23.50 o 
   1   8   3      178.07      189.74     16.77 o 
   2   8   3       69.04       78.26     11.72 o 
  -5   9   3       22.58       25.64      5.78 o 
  -4   9   3       13.80       11.57      3.47 o 
  -3   9   3       42.19       31.51      3.59 o 
  -2   9   3       53.29       43.92      5.14 o 
  -1   9   3        5.88       12.87      4.02 o 
   0   9   3       63.44       60.36      7.66 o 
   1   9   3        1.19        9.46      5.31 o 
  -4  10   3        8.83        5.59      4.05 o 
  -3  10   3        8.38       10.22      5.20 o 
  -2  10   3         .72         .57      3.29 o 
  -1  10   3        1.81        1.75      2.53 o 
   0  10   3       24.17       27.27      6.40 o 
   1 -12   4        0.00         .93      3.20 o 
   2 -12   4       42.29       25.97      8.19 o 
  -1 -11   4        1.87        2.61      2.80 o 
   0 -11   4        8.03        8.66      3.27 o 
   1 -11   4       17.60       23.79      5.39 o 
   2 -11   4      203.10      203.29     22.46 o 
   3 -11   4       12.89        7.75      4.05 o 
   4 -11   4       48.39       41.20      6.95 o 
  -2 -10   4         .04         .90      5.62 o 
  -1 -10   4       23.31       27.26      5.01 o 
   0 -10   4      107.41      106.13      8.71 o 
   1 -10   4       82.75       83.12     11.57 o 
   2 -10   4      864.85      979.90     48.67 o 
   3 -10   4       56.77       54.96      5.10 o 
   4 -10   4       52.66       53.38      6.62 o 
  -3  -9   4        6.99        4.28      4.47 o 
  -2  -9   4       19.05       14.85      3.13 o 
  -1  -9   4        1.45        -.60      1.89 o 
   0  -9   4       33.54       33.44      2.44 o 
   1  -9   4      169.04      167.14      7.63 o 
   2  -9   4      140.76      153.04      6.87 o 
   3  -9   4       51.98       51.24      4.05 o 
   4  -9   4       22.07       25.51      3.32 o 
   5  -9   4       81.17       85.75     11.08 o 
  -4  -8   4        3.41        3.36      3.35 o 
  -3  -8   4       15.09       17.23      6.00 o 
  -2  -8   4       62.32       66.48      4.96 o 
  -1  -8   4       37.49       33.70      2.80 o 
   0  -8   4         .24         .72      1.10 o 
   1  -8   4       29.63       31.87      1.75 o 
   2  -8   4       41.38       49.98      3.03 o 
   3  -8   4       12.44       11.07      2.31 o 
   4  -8   4       39.14       40.61      4.72 o 
   5  -8   4       25.76       31.99      3.89 o 
  -4  -7   4        4.73       10.43      4.67 o 
  -3  -7   4        7.22        8.53      2.33 o 
  -2  -7   4       33.77       33.47      4.05 o 
  -1  -7   4        2.48         .79      1.29 o 
   0  -7   4        5.23        5.63      1.06 o 
   1  -7   4         .30         .29       .68 o 
   2  -7   4       11.65        9.42      1.07 o 
   3  -7   4         .75        2.44      1.34 o 
   4  -7   4        3.20        2.09      1.71 o 
   5  -7   4       45.96       33.50      3.42 o 
   6  -7   4       14.72       13.59      6.19 o 
  -5  -6   4       16.85       19.28      5.20 o 
  -4  -6   4       55.87       67.69      8.34 o 
  -3  -6   4       13.15       10.50      1.71 o 
  -2  -6   4        1.00        1.27      1.83 o 
  -1  -6   4       60.52       57.04      2.58 o 
   0  -6   4      298.79      311.45      8.98 o 
   1  -6   4        1.46         .69       .64 o 
   2  -6   4      126.03      155.58      5.69 o 
   3  -6   4         .94        1.29       .69 o 
   4  -6   4      308.77      285.39     10.51 o 
   5  -6   4       28.32       20.47      2.93 o 
   6  -6   4       70.89       83.45     13.42 o 
  -5  -5   4        2.17       -3.08      6.36 o 
  -4  -5   4       11.38       10.71      2.86 o 
  -3  -5   4       25.69       21.37      1.85 o 
  -2  -5   4     1164.25     1250.49     30.99 o 
  -1  -5   4         .15         .81      1.06 o 
   0  -5   4      269.94      277.27      6.52 o 
   1  -5   4      226.93      236.90     11.28 o 
   2  -5   4       25.74       29.71      1.29 o 
   3  -5   4         .49        -.02       .60 o 
   4  -5   4       22.38       19.74      1.70 o 
   5  -5   4       49.52       39.97      3.94 o 
   6  -5   4        1.60         .05      4.54 o 
  -5  -4   4       28.68       23.71      6.36 o 
  -4  -4   4      277.27      271.80     21.88 o 
  -3  -4   4         .68         .05       .67 o 
  -2  -4   4     1830.71     1949.45     41.13 o 
  -1  -4   4     1390.78     1502.14     37.69 o 
   0  -4   4      119.80      117.79      2.08 o 
   1  -4   4      195.60      218.58      3.26 o 
   2  -4   4        2.50        2.31       .77 o 
   3  -4   4        8.86       10.15      2.41 o 
   4  -4   4       14.76       18.31      3.18 o 
   5  -4   4       19.79       15.93      4.77 o 
   6  -4   4        5.50        -.65      3.70 o 
  -6  -3   4        7.80        2.70      3.08 o 
  -5  -3   4       29.82       28.34      9.83 o 
  -4  -3   4      208.15      218.03     10.02 o 
  -3  -3   4        8.91       10.08      1.11 o 
  -2  -3   4     1874.71     2025.64     33.64 o 
  -1  -3   4       21.18       19.87      1.11 o 
   0  -3   4      123.06      123.94      2.03 o 
   1  -3   4       43.77       40.79       .88 o 
   2  -3   4      257.56      259.42      5.30 o 
   3  -3   4       35.29       28.77      1.34 o 
   4  -3   4        9.85       10.39      1.17 o 
   5  -3   4       27.55       23.43      6.27 o 
   6  -3   4        1.00       -3.21      4.97 o 
  -6  -2   4       12.10       17.35      7.71 o 
  -5  -2   4        2.55        3.55      4.08 o 
  -4  -2   4       28.69       24.79      1.63 o 
  -3  -2   4      172.62      175.58      7.52 o 
  -2  -2   4      236.98      250.52      4.81 o 
  -1  -2   4       46.12       47.51      1.73 o 
   0  -2   4      556.77      590.62     20.14 o 
   1  -2   4        5.17        4.11       .46 o 
   2  -2   4      206.39      197.37      4.34 o 
   3  -2   4       15.02       13.84      2.22 o 
   4  -2   4       69.75       68.53      4.63 o 
   5  -2   4       18.11       17.85      3.74 o 
   6  -2   4        9.56       11.87      4.72 o 
  -6  -1   4       11.36       12.34      4.36 o 
  -5  -1   4       15.33       16.28      2.45 o 
  -4  -1   4       27.11       20.04      3.28 o 
  -3  -1   4       23.51       22.36      1.16 o 
  -2  -1   4      228.05      221.09      3.54 o 
  -1  -1   4      351.46      350.01      6.55 o 
   0  -1   4       32.79       29.51       .68 o 
   1  -1   4       17.21       13.61       .55 o 
   2  -1   4        6.20        7.35       .74 o 
   3  -1   4       14.72       12.25      1.83 o 
   4  -1   4      131.09      135.19      5.40 o 
   5  -1   4         .06       -1.19      2.69 o 
  -6   0   4        1.63        2.08      2.27 o 
  -5   0   4        2.34        3.61      1.43 o 
  -4   0   4        0.00         .14      1.35 o 
  -3   0   4       36.67       32.45      2.41 o 
  -2   0   4       86.52       89.55      1.83 o 
  -1   0   4       32.50       30.46       .78 o 
   0   0   4     1376.72     1389.52     22.17 o 
   1   0   4     2583.91     2749.16     34.84 o 
   2   0   4      329.08      327.00      6.76 o 
   3   0   4      519.35      516.16     19.08 o 
   4   0   4       50.93       60.49      6.55 o 
   5   0   4         .11       -2.36      2.79 o 
  -6   1   4       81.35       92.06      8.80 o 
  -5   1   4       83.69       89.19      5.98 o 
  -4   1   4      259.04      281.27     16.77 o 
  -3   1   4      330.67      342.56      7.75 o 
  -2   1   4      249.95      278.89      4.26 o 
  -1   1   4      942.07      988.98     13.15 o 
   0   1   4      540.69      559.37      8.58 o 
   1   1   4      345.66      367.58      5.59 o 
   2   1   4       46.36       44.33      1.48 o 
   3   1   4      261.08      275.43      9.19 o 
   4   1   4      213.16      226.72      9.59 o 
   5   1   4      103.30       99.80     15.33 o 
  -7   2   4        6.21       19.47      7.87 o 
  -6   2   4      252.74      281.33     23.66 o 
  -5   2   4       88.57       78.86     10.31 o 
  -4   2   4       63.70       64.89      2.38 o 
  -3   2   4      219.55      213.20      4.99 o 
  -2   2   4       87.39       93.26      1.89 o 
  -1   2   4       90.08       90.19      2.70 o 
   0   2   4       39.48       42.70       .95 o 
   1   2   4       91.49       96.92      2.72 o 
   2   2   4       32.80       27.21      1.29 o 
   3   2   4       34.21       32.96      1.99 o 
   4   2   4        1.47        2.73      3.26 o 
   5   2   4       15.99       21.97      4.32 o 
  -7   3   4       18.48       34.89     14.46 o 
  -6   3   4      166.29      170.03     15.12 o 
  -5   3   4      189.49      197.98      9.83 o 
  -4   3   4        3.98        4.10       .82 o 
  -3   3   4       28.37       24.09      1.20 o 
  -2   3   4       38.98       46.43      1.83 o 
  -1   3   4        2.70        1.79       .50 o 
   0   3   4         .09         .29       .41 o 
   1   3   4      139.48      143.71      3.59 o 
   2   3   4         .72        -.51       .78 o 
   3   3   4       11.59        8.65      1.92 o 
   4   3   4         .54         .39      2.31 o 
  -6   4   4        2.56        2.30      3.35 o 
  -5   4   4      190.51      205.46      9.62 o 
  -4   4   4       62.47       66.41      5.98 o 
  -3   4   4       63.11       64.14      2.03 o 
  -2   4   4       33.60       30.13      1.34 o 
  -1   4   4      254.70      272.00      6.74 o 
   0   4   4       30.14       24.39      1.09 o 
   1   4   4       78.70       73.93      2.73 o 
   2   4   4        7.97       12.40      1.71 o 
   3   4   4       15.68       10.12      2.03 o 
   4   4   4      106.29      109.83     11.95 o 
  -6   5   4       23.77       25.35      5.05 o 
  -5   5   4       75.06       76.18      7.42 o 
  -4   5   4       13.19       11.79      2.12 o 
  -3   5   4       21.22       19.33      3.18 o 
  -2   5   4       35.58       36.63      1.81 o 
  -1   5   4       30.50       29.83      2.22 o 
   0   5   4       18.41       20.16      1.29 o 
   1   5   4      129.28      125.18      4.83 o 
   2   5   4       29.76       25.02      2.13 o 
   3   5   4       21.79       19.20      2.72 o 
  -6   6   4        2.07       10.29      4.20 o 
  -5   6   4        2.93        5.40      5.20 o 
  -4   6   4       53.62       46.05      6.27 o 
  -3   6   4      372.19      359.10     11.95 o 
  -2   6   4       24.20       19.13      1.56 o 
  -1   6   4      121.52      111.90      4.14 o 
   0   6   4       37.28       37.16      2.60 o 
   1   6   4        1.72        -.96      3.47 o 
   2   6   4       40.10       41.83      5.20 o 
   3   6   4       32.15       34.21      5.05 o 
  -6   7   4       38.41       28.53     10.80 o 
  -5   7   4       52.87       45.49      9.06 o 
  -4   7   4       32.34       18.10      2.04 o 
  -3   7   4      253.32      216.61      9.68 o 
  -2   7   4        6.74        5.44      1.56 o 
  -1   7   4       20.83       17.85      2.33 o 
   0   7   4        1.70        1.24      2.99 o 
   1   7   4        5.52        8.19      2.07 o 
   2   7   4        5.43       11.97      6.36 o 
  -5   8   4       70.13       67.86      9.64 o 
  -4   8   4        5.04        8.29      4.24 o 
  -3   8   4       16.03       13.96      1.97 o 
  -2   8   4       37.74       42.43      2.91 o 
  -1   8   4        4.09        6.12      3.47 o 
   0   8   4        6.13        4.11      3.37 o 
   1   8   4       33.01       27.98      5.90 o 
  -5   9   4        3.28        9.64      4.05 o 
  -4   9   4        7.96        9.45      3.66 o 
  -3   9   4       27.37       29.70      3.59 o 
  -2   9   4        3.76        6.87      1.99 o 
  -1   9   4        6.11        4.77      4.63 o 
   0   9   4        5.76        5.15      3.67 o 
  -3  10   4       20.09       21.40      5.40 o 
  -2  10   4        2.16        3.46      3.27 o 
  -1  10   4        4.13        4.32      6.55 o 
  -1 -11   5       30.04       29.76      5.95 o 
   0 -11   5       12.66        8.75      3.67 o 
   1 -11   5        4.89       15.22      5.37 o 
   2 -11   5       16.81       21.87      4.96 o 
   3 -11   5        1.04        2.93      5.43 o 
  -2 -10   5       37.09       30.18      4.74 o 
  -1 -10   5       54.01       55.10      7.67 o 
   0 -10   5       41.28       35.47      4.64 o 
   1 -10   5       67.60       69.03      8.50 o 
   2 -10   5        1.34        -.60      1.74 o 
   3 -10   5        1.17        9.24      3.13 o 
   4 -10   5       50.25       56.15      7.59 o 
  -3  -9   5       23.86        8.67      5.30 o 
  -2  -9   5       15.11       10.52      2.71 o 
  -1  -9   5        2.57        4.28      4.82 o 
   0  -9   5       24.70       27.34      2.98 o 
   1  -9   5        2.17        2.60      1.34 o 
   2  -9   5       24.74       26.09      2.85 o 
   3  -9   5         .14         .95      2.07 o 
   4  -9   5        3.04        3.69      3.37 o 
   5  -9   5        6.15        4.94      4.40 o 
  -4  -8   5        6.66        8.94      5.99 o 
  -3  -8   5       11.17       11.16      4.12 o 
  -2  -8   5        6.65        8.45      2.63 o 
  -1  -8   5       13.65       12.29      1.81 o 
   0  -8   5       18.18       20.35      2.31 o 
   1  -8   5        2.87        3.69      1.29 o 
   2  -8   5       62.49       64.95      5.49 o 
   3  -8   5       13.57       17.64      2.25 o 
   4  -8   5       19.54       19.17      3.03 o 
   5  -8   5       20.44       21.49      3.81 o 
  -4  -7   5       12.34       22.06      6.01 o 
  -3  -7   5         .26        1.82      1.99 o 
  -2  -7   5       78.25       71.93      5.88 o 
  -1  -7   5       43.12       37.32      2.70 o 
   0  -7   5       11.90       11.89       .93 o 
   1  -7   5         .01        -.43       .60 o 
   2  -7   5       45.75       41.48      2.22 o 
   3  -7   5       20.36       19.21      1.99 o 
   4  -7   5      215.38      210.97      9.77 o 
   5  -7   5        1.79         .68      2.70 o 
  -5  -6   5        3.97       15.42      7.71 o 
  -4  -6   5       22.28       11.63      4.96 o 
  -3  -6   5       11.03       10.82      1.94 o 
  -2  -6   5      128.24      124.27      5.63 o 
  -1  -6   5       34.73       31.26      2.99 o 
   0  -6   5      255.96      267.79      7.40 o 
   1  -6   5      420.93      472.35     16.10 o 
   2  -6   5      156.09      142.70      4.24 o 
   3  -6   5         .04         .31       .96 o 
   4  -6   5      141.01      131.47      8.00 o 
   5  -6   5         .58        1.14      2.58 o 
  -5  -5   5       10.77       12.53      8.48 o 
  -4  -5   5        8.02        6.65      5.30 o 
  -3  -5   5       69.36       67.25      4.43 o 
  -2  -5   5      352.49      373.74     12.06 o 
  -1  -5   5       16.00       16.95      1.08 o 
   0  -5   5      681.65      722.32     20.66 o 
   1  -5   5      514.19      554.70     11.99 o 
   2  -5   5        7.39        6.50       .74 o 
   3  -5   5        6.13        4.13       .74 o 
   4  -5   5        4.07        1.39      1.69 o 
   5  -5   5       10.35       16.42      3.20 o 
  -5  -4   5       16.96       13.88      5.01 o 
  -4  -4   5       70.50       74.86      4.28 o 
  -3  -4   5       22.04       22.06      2.02 o 
  -2  -4   5        6.18        5.26       .72 o 
  -1  -4   5       98.76       93.32      2.66 o 
   0  -4   5       56.48       53.87      3.66 o 
   1  -4   5      113.17      115.29      5.01 o 
   2  -4   5       44.68       44.87      1.56 o 
   3  -4   5       86.89       86.48      4.82 o 
   4  -4   5       24.24       21.22      2.70 o 
   5  -4   5        0.00        2.72      4.34 o 
  -6  -3   5       35.94       37.59     10.02 o 
  -5  -3   5         .35        3.47      2.89 o 
  -4  -3   5        4.70        8.87      2.12 o 
  -3  -3   5        5.13        4.80      1.35 o 
  -2  -3   5       20.88       19.82      1.05 o 
  -1  -3   5        5.42        7.58       .53 o 
   0  -3   5         .19         .08       .46 o 
   1  -3   5      269.25      259.96      4.06 o 
   2  -3   5      131.76      133.13      3.06 o 
   3  -3   5      128.51      139.37      4.02 o 
   4  -3   5       93.38       84.93      5.40 o 
   5  -3   5         .36        1.18      4.12 o 
  -6  -2   5         .43       -5.98      6.55 o 
  -5  -2   5        2.60         .19      3.08 o 
  -4  -2   5        3.28        3.28      1.35 o 
  -3  -2   5       45.61       43.86      2.02 o 
  -2  -2   5       70.50       75.45      2.03 o 
  -1  -2   5        0.00         .39       .58 o 
   0  -2   5      110.06      109.98      1.84 o 
   1  -2   5       42.95       38.54      2.41 o 
   2  -2   5       46.39       45.70      2.51 o 
   3  -2   5      562.11      569.85     15.10 o 
   4  -2   5       28.52       28.46      2.51 o 
   5  -2   5      216.45      245.63     32.74 o 
  -6  -1   5       17.53       16.00      4.24 o 
  -5  -1   5         .47        2.31      2.12 o 
  -4  -1   5       11.33       11.57      1.54 o 
  -3  -1   5       19.99       18.51      1.35 o 
  -2  -1   5        2.92        2.49       .53 o 
  -1  -1   5      247.12      254.76      7.61 o 
   0  -1   5       16.35       17.35       .60 o 
   1  -1   5       32.17       33.21      1.35 o 
   2  -1   5      228.98      235.33      5.58 o 
   3  -1   5      931.66      977.64     37.49 o 
   4  -1   5       21.76       18.03      2.02 o 
   5  -1   5      172.38      212.02     27.88 o 
  -6   0   5      245.44      267.57     35.66 o 
  -5   0   5        8.60        7.71      2.31 o 
  -4   0   5      214.65      214.75      7.90 o 
  -3   0   5       78.53       84.26      5.40 o 
  -2   0   5       32.78       31.29      1.11 o 
  -1   0   5        2.36        1.48       .37 o 
   0   0   5      323.25      384.57      6.64 o 
   1   0   5       94.95       89.52      2.10 o 
   2   0   5        6.88        7.77      1.54 o 
   3   0   5      526.07      552.37     15.60 o 
   4   0   5       59.69       57.83      4.06 o 
   5   0   5        9.89        6.62      3.91 o 
  -6   1   5      331.31      351.88     29.77 o 
  -5   1   5      142.19      150.75      8.10 o 
  -4   1   5       80.73       83.80      4.92 o 
  -3   1   5     1254.00     1383.85     27.12 o 
  -2   1   5        6.44        5.83       .67 o 
  -1   1   5       41.11       39.07      1.93 o 
   0   1   5      280.77      302.38      9.16 o 
   1   1   5      191.62      192.72      4.21 o 
   2   1   5        4.32        5.27       .88 o 
   3   1   5       16.76       15.89      1.34 o 
   4   1   5       24.47       22.40      2.52 o 
   5   1   5       38.68       45.49      9.00 o 
  -6   2   5       34.43       34.65      4.28 o 
  -5   2   5       23.17       23.52      3.08 o 
  -4   2   5       31.21       30.90      5.78 o 
  -3   2   5       29.98       35.19      1.51 o 
  -2   2   5        5.02        5.00      1.35 o 
  -1   2   5      359.73      367.11      8.25 o 
   0   2   5       25.08       19.74      1.34 o 
   1   2   5       12.51       14.82      3.28 o 
   2   2   5       60.29       54.88      1.99 o 
   3   2   5       46.83       42.74      2.85 o 
   4   2   5       19.68       19.13      2.87 o 
  -6   3   5        5.75        5.20      2.12 o 
  -5   3   5         .94        2.31      1.73 o 
  -4   3   5       40.87       37.46      4.34 o 
  -3   3   5       78.47       77.35      4.53 o 
  -2   3   5        4.42        3.86       .67 o 
  -1   3   5       70.92       73.28      3.37 o 
   0   3   5        4.38        5.56      2.99 o 
   1   3   5        3.00        3.27       .82 o 
   2   3   5        5.91        7.29      1.34 o 
   3   3   5        6.39        8.28      2.41 o 
   4   3   5       20.19       26.25      3.58 o 
  -6   4   5        1.94       11.76      7.13 o 
  -5   4   5         .24         .39      5.01 o 
  -4   4   5       60.72       54.21      5.30 o 
  -3   4   5       35.29       34.18      1.62 o 
  -2   4   5      105.52      107.97      3.68 o 
  -1   4   5      136.23      133.92      4.63 o 
   0   4   5      631.61      662.10     15.98 o 
   1   4   5       83.34       79.72      4.63 o 
   2   4   5      168.13      162.74      7.52 o 
   3   4   5        3.78        3.93      2.13 o 
   4   4   5        1.11        1.31      2.82 o 
  -6   5   5       18.29       12.34      6.17 o 
  -5   5   5       15.65       14.65      6.36 o 
  -4   5   5      108.06      110.68     12.34 o 
  -3   5   5       18.83       13.92      1.36 o 
  -2   5   5       88.09       85.49      3.34 o 
  -1   5   5     1900.05     2001.29     49.89 o 
   0   5   5      117.57      113.66      4.85 o 
   1   5   5      325.50      331.44     14.96 o 
   2   5   5        4.33        3.02      1.55 o 
   3   5   5        5.14        8.97      3.34 o 
  -6   6   5        3.09        2.70      6.55 o 
  -5   6   5        6.53       13.69      6.75 o 
  -4   6   5        9.13       13.56      2.22 o 
  -3   6   5       96.81      110.85      5.52 o 
  -2   6   5        4.73        5.05      1.28 o 
  -1   6   5      364.88      384.96     19.08 o 
   0   6   5      219.53      237.10     13.88 o 
   1   6   5        9.99       11.45      4.63 o 
   2   6   5       21.67       18.59      3.34 o 
  -6   7   5       46.91       65.93     17.93 o 
  -5   7   5        0.00        2.89      3.08 o 
  -4   7   5        8.85        3.68      4.53 o 
  -3   7   5       11.66       10.46      2.22 o 
  -2   7   5       57.16       56.87      9.93 o 
  -1   7   5       78.31       69.91      4.96 o 
   0   7   5         .73        2.60      3.18 o 
   1   7   5        7.37        4.19      3.89 o 
   2   7   5       30.99       46.91      9.63 o 
  -5   8   5         .30        -.39      3.28 o 
  -4   8   5       40.74       52.24      8.29 o 
  -3   8   5        6.63        5.28      1.84 o 
  -2   8   5       26.42       27.36      3.18 o 
  -1   8   5       28.31       33.81      5.33 o 
   0   8   5       60.19       63.58     10.84 o 
   1   8   5        3.81        -.25      7.71 o 
  -4   9   5       11.79       13.69      5.59 o 
  -3   9   5        6.41       10.90      3.28 o 
  -2   9   5        8.05        1.96      3.86 o 
  -1   9   5       21.27       18.94      3.99 o 
   0   9   5       31.20       42.05     10.27 o 
  -1 -11   6       14.11       14.70      4.91 o 
   0 -11   6       71.47       67.37     13.49 o 
   1 -11   6      123.07      121.25     15.51 o 
   2 -11   6       21.06       20.81      5.32 o 
   3 -11   6       18.94       18.50      5.23 o 
  -2 -10   6        6.01        7.45      3.18 o 
  -1 -10   6        1.78       -2.37      4.43 o 
   0 -10   6       53.23       55.50      6.80 o 
   1 -10   6       16.25       22.38      8.77 o 
   2 -10   6        1.33        1.04      8.10 o 
   3 -10   6       17.51       21.54      4.11 o 
   4 -10   6        6.46       11.19      4.31 o 
  -3  -9   6        5.92        9.52      5.90 o 
  -2  -9   6        0.00       -1.34      2.72 o 
  -1  -9   6        9.79       12.99      2.82 o 
   0  -9   6       19.75       19.44      3.27 o 
   1  -9   6       12.38       13.02      3.10 o 
   2  -9   6       12.25       13.15      2.35 o 
   3  -9   6        5.31        7.56     11.66 o 
   4  -9   6       11.18        7.35      2.98 o 
  -3  -8   6        2.33       -2.13      2.13 o 
  -2  -8   6        3.86        3.37      2.16 o 
  -1  -8   6       12.18       16.24      2.28 o 
   0  -8   6        9.31        7.26      3.08 o 
   1  -8   6       12.97       12.92      1.94 o 
   2  -8   6         .02         .74      2.12 o 
   3  -8   6      152.34      128.62      9.06 o 
   4  -8   6      141.97      122.78     13.86 o 
   5  -8   6       45.41       50.38      9.30 o 
  -4  -7   6        3.03        2.94      5.54 o 
  -3  -7   6      283.25      322.65     19.56 o 
  -2  -7   6       23.43       18.47      2.45 o 
  -1  -7   6      224.76      233.93     12.34 o 
   0  -7   6      118.99      121.75      5.88 o 
   1  -7   6        3.13        1.35      1.20 o 
   2  -7   6       11.84       17.54      5.49 o 
   3  -7   6       80.21       77.31      4.02 o 
   4  -7   6       20.74       18.61      5.40 o 
   5  -7   6        4.30        2.13      4.34 o 
  -5  -6   6      127.81      100.82     23.90 o 
  -4  -6   6        1.33        7.00      5.20 o 
  -3  -6   6      465.30      466.71     20.90 o 
  -2  -6   6      205.84      213.11     10.71 o 
  -1  -6   6       38.62       36.83      1.94 o 
   0  -6   6       34.69       36.87      2.16 o 
   1  -6   6       23.40       25.76      2.31 o 
   2  -6   6       26.42       26.88      2.12 o 
   3  -6   6       64.56       71.72      2.89 o 
   4  -6   6       12.07        7.27      3.08 o 
   5  -6   6       16.89       10.64      5.16 o 
  -5  -5   6       85.03       88.10     16.96 o 
  -4  -5   6        6.53        3.92      2.14 o 
  -3  -5   6      341.87      358.94     14.26 o 
  -2  -5   6      113.31      107.29      3.45 o 
  -1  -5   6        8.16        6.47      3.28 o 
   0  -5   6       20.07       18.19      1.43 o 
   1  -5   6       15.90       11.90      1.45 o 
   2  -5   6        4.50        5.22      2.51 o 
   3  -5   6        6.89        5.72      1.25 o 
   4  -5   6        9.19       11.99      1.96 o 
   5  -5   6        6.63       10.37      6.84 o 
  -5  -4   6        7.90         .19      4.05 o 
  -4  -4   6       47.15       44.23     11.47 o 
  -3  -4   6        1.84        5.66      1.98 o 
  -2  -4   6      159.48      170.27      6.03 o 
  -1  -4   6      209.93      215.42      5.97 o 
   0  -4   6       24.95       22.14      1.62 o 
   1  -4   6       29.88       28.56      1.62 o 
   2  -4   6       53.50       49.16      1.96 o 
   3  -4   6      142.81      134.29      4.06 o 
   4  -4   6         .02        1.55      2.08 o 
   5  -4   6         .10         .12      3.71 o 
  -6  -3   6        7.35       -3.86      5.01 o 
  -5  -3   6        2.95        3.86      3.08 o 
  -4  -3   6       39.16       37.01      3.08 o 
  -3  -3   6      172.25      169.48      5.88 o 
  -2  -3   6       32.35       32.33      2.12 o 
  -1  -3   6       52.03       56.60      1.73 o 
   0  -3   6       23.08       21.67      1.54 o 
   1  -3   6       80.39       82.42      4.43 o 
   2  -3   6       50.63       49.07      1.93 o 
   3  -3   6       64.55       60.72      3.37 o 
   4  -3   6       23.14       21.90      1.85 o 
   5  -3   6         .53        1.72      3.81 o 
  -6  -2   6        4.55        3.47      3.47 o 
  -5  -2   6        9.44        4.82      2.89 o 
  -4  -2   6       26.16       23.13      2.51 o 
  -3  -2   6        2.08        2.51      1.16 o 
  -2  -2   6       45.76       42.39      3.37 o 
  -1  -2   6      426.13      435.91     10.98 o 
   0  -2   6     1262.10     1341.30     26.87 o 
   1  -2   6        0.00         .58       .53 o 
   2  -2   6      664.59      686.65     16.10 o 
   3  -2   6       74.65       73.90      7.61 o 
   4  -2   6       14.93       11.24      3.57 o 
   5  -2   6       34.66       36.52      7.42 o 
  -6  -1   6       22.08       25.64      6.17 o 
  -5  -1   6       27.29       23.90      2.70 o 
  -4  -1   6       17.34       15.42      1.73 o 
  -3  -1   6      174.76      170.66     10.22 o 
  -2  -1   6      315.37      308.60      8.87 o 
  -1  -1   6      161.30      176.41      3.92 o 
   0  -1   6      675.34      738.45     14.76 o 
   1  -1   6        1.03         .47       .46 o 
   2  -1   6      111.58      100.87      3.28 o 
   3  -1   6      199.30      204.08      6.72 o 
   4  -1   6       28.45       29.69      5.49 o 
   5  -1   6        1.71        6.14      4.82 o 
  -6   0   6       29.46       21.78      5.01 o 
  -5   0   6         .78        1.16      1.73 o 
  -4   0   6      378.34      381.11     14.27 o 
  -3   0   6        9.78        9.51      1.15 o 
  -2   0   6       63.36       61.16      1.84 o 
  -1   0   6        2.53        2.43       .87 o 
   0   0   6        4.47        4.11       .74 o 
   1   0   6      114.19      118.87      2.70 o 
   2   0   6       34.10       35.48      2.99 o 
   3   0   6        1.47        3.44      3.66 o 
   4   0   6        4.27        7.16      1.96 o 
   5   0   6      101.50      112.88     19.01 o 
  -6   1   6       66.12       63.42      9.06 o 
  -5   1   6       48.23       45.49      3.47 o 
  -4   1   6        2.31        4.65      2.02 o 
  -3   1   6        4.54        4.11       .99 o 
  -2   1   6       58.51       60.86      3.86 o 
  -1   1   6       32.04       30.50      2.51 o 
   0   1   6       48.34       42.32      1.64 o 
   1   1   6       23.10       24.23      1.16 o 
   2   1   6       18.11       21.60      1.35 o 
   3   1   6       24.02       22.55      4.53 o 
   4   1   6       21.58       19.72      3.42 o 
  -6   2   6       53.41       64.77     10.99 o 
  -5   2   6        1.25       -1.73      1.73 o 
  -4   2   6       76.18       78.21      8.48 o 
  -3   2   6       13.80       12.68      1.03 o 
  -2   2   6       57.35       55.42      2.12 o 
  -1   2   6       14.63       13.31      1.28 o 
   0   2   6      114.96      118.84      3.28 o 
   1   2   6       30.35       33.23      2.41 o 
   2   2   6        4.13        2.35      1.73 o 
   3   2   6       73.52       73.78      4.95 o 
   4   2   6        2.89        3.08      2.07 o 
  -6   3   6       78.28       73.83     10.41 o 
  -5   3   6         .01        -.38      1.51 o 
  -4   3   6       34.77       32.05      2.45 o 
  -3   3   6       39.30       36.63      1.71 o 
  -2   3   6         .65        -.33       .77 o 
  -1   3   6      308.75      332.39      9.33 o 
   0   3   6      113.21      104.81      3.61 o 
   1   3   6      126.46      114.59      6.07 o 
   2   3   6       39.87       33.55      2.18 o 
   3   3   6         .23        3.02      2.03 o 
   4   3   6       10.57        8.10      3.42 o 
  -6   4   6        3.17         .77      4.43 o 
  -5   4   6       37.31       35.28      7.52 o 
  -4   4   6      216.17      200.91     18.22 o 
  -3   4   6       24.55       20.58      1.84 o 
  -2   4   6         .18        -.39       .39 o 
  -1   4   6       35.80       34.58      2.02 o 
   0   4   6        8.22        7.48      1.03 o 
   1   4   6       76.96       68.35      3.42 o 
   2   4   6      132.22      131.71      6.27 o 
   3   4   6       26.99       32.81      5.01 o 
  -6   5   6       21.10       18.89      7.13 o 
  -5   5   6       13.52       12.14      5.78 o 
  -4   5   6      249.65      238.01     11.69 o 
  -3   5   6         .80        2.85      1.29 o 
  -2   5   6       53.02       44.11      2.82 o 
  -1   5   6        5.92        4.68      1.35 o 
   0   5   6       20.91       22.78      6.07 o 
   1   5   6       24.60       24.02      2.57 o 
   2   5   6       69.60       68.75      6.74 o 
   3   5   6        4.80        6.97      3.06 o 
  -6   6   6       26.40       30.84     10.60 o 
  -5   6   6        3.01        3.08      4.43 o 
  -4   6   6        1.06        -.53      1.97 o 
  -3   6   6       13.55       14.35      1.97 o 
  -2   6   6        5.57        7.18      1.76 o 
  -1   6   6       11.73       17.88      3.05 o 
   0   6   6       45.24       48.25      4.30 o 
   1   6   6        2.69        1.46      2.45 o 
   2   6   6       57.12       65.32      9.70 o 
  -5   7   6       11.35       10.02      4.43 o 
  -4   7   6       21.78       27.44      4.10 o 
  -3   7   6        3.10        2.46      2.63 o 
  -2   7   6        2.69        5.65      8.19 o 
  -1   7   6       15.38       14.16      5.01 o 
   0   7   6        1.83        -.49      4.24 o 
   1   7   6       16.28       10.02      3.18 o 
  -4   8   6       13.79        3.66      7.52 o 
  -3   8   6        1.46        -.77      2.67 o 
  -2   8   6         .20        2.43      5.30 o 
  -1   8   6       23.27       21.74      6.36 o 
   0   8   6        6.80        4.39      8.77 o 
  -3   9   6       41.28       43.43      6.85 o 
  -2   9   6       66.58       77.55     11.67 o 
   0 -11   7       17.13       17.73      4.14 o 
   1 -11   7       16.18       20.26      5.51 o 
   2 -11   7         .81        9.31      5.11 o 
  -2 -10   7         .18         .77      3.86 o 
  -1 -10   7       19.87       27.03      4.69 o 
   0 -10   7        5.04        2.17      3.38 o 
   1 -10   7       23.56       27.15      5.41 o 
   2 -10   7        1.36         .44      3.06 o 
   3 -10   7        4.79       -1.41      2.73 o 
  -3  -9   7       55.15       56.57     11.44 o 
  -2  -9   7         .01        2.69      2.65 o 
  -1  -9   7       66.84       62.76      7.38 o 
   0  -9   7        8.07        8.98      4.82 o 
   1  -9   7       24.05       23.59      4.24 o 
   2  -9   7       29.40       25.17      5.20 o 
   3  -9   7       44.40       39.20      5.47 o 
   4  -9   7       11.78        6.92      8.00 o 
  -3  -8   7       76.06       64.51      7.62 o 
  -2  -8   7        7.46        9.85      2.74 o 
  -1  -8   7       32.18       33.88      6.17 o 
   0  -8   7      179.38      177.66     13.19 o 
   1  -8   7       34.03       31.05      7.04 o 
   2  -8   7        4.09        4.88      2.24 o 
   3  -8   7      121.34      105.16      9.83 o 
   4  -8   7        2.34        3.18      2.70 o 
  -4  -7   7       19.92       18.39      5.38 o 
  -3  -7   7      179.48      175.12     19.83 o 
  -2  -7   7       79.32       71.09      4.78 o 
  -1  -7   7      232.59      261.37     12.82 o 
   0  -7   7      225.90      247.97     10.63 o 
   1  -7   7        1.38        1.08      2.89 o 
   2  -7   7       31.54       30.62      3.43 o 
   3  -7   7         .04        1.29      1.78 o 
   4  -7   7       12.16       15.84      3.43 o 
  -4  -6   7       38.83       31.80      5.98 o 
  -3  -6   7        2.17        4.80      2.03 o 
  -2  -6   7        2.10        1.04      2.31 o 
  -1  -6   7        4.49        3.16      1.73 o 
   0  -6   7       19.10       17.90      2.22 o 
   1  -6   7       46.78       42.94      3.76 o 
   2  -6   7       43.37       39.67      2.25 o 
   3  -6   7       20.20       20.97      1.89 o 
   4  -6   7         .38        3.57      1.98 o 
   5  -6   7       16.16       23.90      5.31 o 
  -5  -5   7         .32       10.02      6.75 o 
  -4  -5   7        3.86        6.75      2.11 o 
  -3  -5   7         .86        -.11      1.57 o 
  -2  -5   7        3.06         .64      3.37 o 
  -1  -5   7        4.99        2.38      1.14 o 
   0  -5   7      132.26      125.91      6.36 o 
   1  -5   7       11.04       11.29      1.43 o 
   2  -5   7      114.87      121.08      3.88 o 
   3  -5   7       26.14       23.16      3.18 o 
   4  -5   7        1.35        6.76      2.45 o 
   5  -5   7        2.38       12.13      4.21 o 
  -5  -4   7         .04       -1.35      6.55 o 
  -4  -4   7        7.98        7.33      2.31 o 
  -3  -4   7       10.38        7.50      1.40 o 
  -2  -4   7         .47         .89      1.06 o 
  -1  -4   7       21.53       18.10      3.57 o 
   0  -4   7        1.65        2.01      1.73 o 
   1  -4   7        7.49        6.13      1.20 o 
   2  -4   7      586.36      601.71     14.30 o 
   3  -4   7      103.73      101.70      3.88 o 
   4  -4   7      231.27      276.79     21.00 o 
   5  -4   7       18.35       43.11      8.93 o 
  -5  -3   7        8.11        4.24      3.66 o 
  -4  -3   7        8.93        4.43      1.93 o 
  -3  -3   7        6.31        6.21      1.10 o 
  -2  -3   7       84.35       86.31      3.38 o 
  -1  -3   7       10.12       11.83      1.64 o 
   0  -3   7        3.09        3.47       .82 o 
   1  -3   7      147.38      146.02      5.49 o 
   2  -3   7     1248.84     1327.74     30.38 o 
   3  -3   7       53.99       52.12      2.73 o 
   4  -3   7      169.24      188.16     12.73 o 
   5  -3   7       65.63       77.82     13.48 o 
  -6  -2   7       23.81       30.46      6.75 o 
  -5  -2   7       61.66       61.49      6.17 o 
  -4  -2   7       70.12       66.89      4.24 o 
  -3  -2   7       33.94       33.95      2.22 o 
  -2  -2   7        6.81        9.14       .99 o 
  -1  -2   7      113.77      118.33      3.47 o 
   0  -2   7       91.57       91.61      2.53 o 
   1  -2   7        0.00        -.39       .96 o 
   2  -2   7      493.53      533.00     12.77 o 
   3  -2   7       82.84       82.77      3.75 o 
   4  -2   7        6.01        5.04      1.96 o 
   5  -2   7       11.64       15.19      7.04 o 
  -6  -1   7       98.95       90.41     12.72 o 
  -5  -1   7        5.56        1.73      2.12 o 
  -4  -1   7      288.33      302.27     12.34 o 
  -3  -1   7       34.43       31.46      4.72 o 
  -2  -1   7        3.47        3.83       .75 o 
  -1  -1   7       83.17       83.03      2.89 o 
   0  -1   7       62.89       66.66      2.60 o 
   1  -1   7        9.05       10.77      1.83 o 
   2  -1   7        5.58        4.85       .88 o 
   3  -1   7       17.23       17.82      2.31 o 
   4  -1   7       84.10       88.07      8.94 o 
  -6   0   7       12.62       10.02      3.47 o 
  -5   0   7        6.88        4.05      1.73 o 
  -4   0   7       27.53       28.25      4.72 o 
  -3   0   7        5.06        5.91      5.11 o 
  -2   0   7      216.87      211.02      5.25 o 
  -1   0   7         .29         .64       .52 o 
   0   0   7       67.57       68.78      3.76 o 
   1   0   7      131.99      117.40      4.01 o 
   2   0   7       34.17       26.03      1.76 o 
   3   0   7       42.29       38.63      3.95 o 
   4   0   7         .62        -.48      2.22 o 
  -6   1   7        2.74        2.31      3.47 o 
  -5   1   7         .42       -1.35      1.93 o 
  -4   1   7       99.25       97.81      9.54 o 
  -3   1   7        9.47        8.52      2.12 o 
  -2   1   7       28.84       27.22      1.54 o 
  -1   1   7        7.90        6.63      1.35 o 
   0   1   7       52.22       50.27      2.60 o 
   1   1   7        2.52        3.58      1.14 o 
   2   1   7       49.35       43.12      2.36 o 
   3   1   7       10.51       14.52      3.28 o 
   4   1   7       36.68       33.02      5.45 o 
  -6   2   7        2.85        8.10      3.47 o 
  -5   2   7       13.78       11.81      1.84 o 
  -4   2   7        1.35        2.31      1.31 o 
  -3   2   7       73.37       71.32      4.53 o 
  -2   2   7      152.97      161.94      4.42 o 
  -1   2   7      271.61      287.88      8.06 o 
   0   2   7        3.52        2.47      1.02 o 
   1   2   7      109.98      104.43      4.63 o 
   2   2   7         .14        1.54      1.35 o 
   3   2   7         .01        1.85      3.28 o 
  -6   3   7        2.27       14.65      6.36 o 
  -5   3   7      130.74      137.24     12.05 o 
  -4   3   7       70.64       68.19      9.83 o 
  -3   3   7       15.41       16.02      1.49 o 
  -2   3   7     1521.46     1598.78     45.81 o 
  -1   3   7      570.73      598.42     17.68 o 
   0   3   7      491.18      505.34     14.08 o 
   1   3   7        8.25        5.32      1.84 o 
   2   3   7        1.35        1.45      1.50 o 
   3   3   7       18.23       15.24      3.21 o 
  -6   4   7        5.47       17.16      5.01 o 
  -5   4   7       12.72       15.04      5.78 o 
  -4   4   7       66.69       64.81      5.31 o 
  -3   4   7       16.32       22.31      2.60 o 
  -2   4   7      544.32      576.62     18.67 o 
  -1   4   7       99.01       88.74      4.72 o 
   0   4   7        1.06        1.41      1.45 o 
   1   4   7        5.34         .75      1.78 o 
   2   4   7         .05         .71      2.31 o 
   3   4   7        8.85       11.80      3.38 o 
  -6   5   7       21.56       23.33      9.45 o 
  -5   5   7        3.29        3.66      5.40 o 
  -4   5   7       13.69       20.95      4.29 o 
  -3   5   7       14.31        9.95      2.21 o 
  -2   5   7        3.23        1.63      2.60 o 
  -1   5   7        7.32       12.82      3.47 o 
   0   5   7        9.30       11.88      2.91 o 
   1   5   7       49.05       61.01      5.59 o 
   2   5   7         .67         .25      2.89 o 
  -5   6   7       24.03       31.23      8.87 o 
  -4   6   7        0.00        -.85      3.18 o 
  -3   6   7        3.67        1.96      1.88 o 
  -2   6   7        1.31         .40      2.40 o 
  -1   6   7      136.61      147.80     13.82 o 
   0   6   7        5.07        7.39      2.76 o 
   1   6   7        2.98        3.03      3.76 o 
  -5   7   7        5.21         .58      9.64 o 
  -4   7   7         .10        2.89      4.24 o 
  -3   7   7       72.40       81.27      9.72 o 
  -2   7   7       57.88       56.93      6.99 o 
  -1   7   7       40.58       40.74      5.49 o 
   0   7   7       34.62       37.68      5.74 o 
  -3   8   7       15.32       17.08      4.44 o 
  -2   8   7        3.66        8.93      3.59 o 
  -1   8   7       18.51       19.84      5.85 o 
   1 -11   8       14.47        5.04      4.29 o 
  -1 -10   8        4.43       13.98     10.41 o 
   0 -10   8        2.14        -.56      3.35 o 
   1 -10   8         .52         .29      6.07 o 
   2 -10   8       66.62       63.55      9.54 o 
   3 -10   8      112.20      105.65     14.72 o 
  -2  -9   8       53.44       57.55     18.41 o 
  -1  -9   8        4.54       11.34      4.30 o 
   0  -9   8       26.66       24.35      5.01 o 
   1  -9   8        4.44        7.79      5.20 o 
   2  -9   8       46.31       43.76      6.13 o 
   3  -9   8       45.52       50.71      6.60 o 
  -3  -8   8       47.45       36.55      5.98 o 
  -2  -8   8       16.15       13.66      3.95 o 
  -1  -8   8        8.67       13.58      3.88 o 
   0  -8   8       35.95       34.85      4.36 o 
   1  -8   8       32.15       29.89      3.98 o 
   2  -8   8        3.88        4.63      2.73 o 
   3  -8   8        6.29        7.06      2.63 o 
   4  -8   8       27.68       28.55      8.10 o 
  -4  -7   8       91.00       81.74     14.14 o 
  -3  -7   8       49.19       50.81      7.90 o 
  -2  -7   8       28.03       23.43      3.14 o 
  -1  -7   8        1.48        2.80      2.59 o 
   0  -7   8        2.06        3.61      1.54 o 
   1  -7   8        1.33        3.66      1.71 o 
   2  -7   8        4.93        8.33      9.45 o 
   3  -7   8       13.53       14.70      3.86 o 
   4  -7   8       15.05       22.24      3.75 o 
  -4  -6   8        2.61        2.00      4.63 o 
  -3  -6   8       26.76       24.88      3.17 o 
  -2  -6   8        3.59        4.06      2.50 o 
  -1  -6   8       26.16       23.96      3.86 o 
   0  -6   8        3.47        4.78      1.70 o 
   1  -6   8       27.34       29.32      2.51 o 
   2  -6   8       11.62        9.26      1.69 o 
   3  -6   8       36.94       39.14      3.66 o 
   4  -6   8        2.05        3.17      3.24 o 
  -5  -5   8       16.66       21.59      9.45 o 
  -4  -5   8       46.19       48.50      6.15 o 
  -3  -5   8       38.38       31.30      3.32 o 
  -2  -5   8        0.00        -.07      2.22 o 
  -1  -5   8       26.00       23.99      1.84 o 
   0  -5   8       79.42       79.93      3.59 o 
   1  -5   8       12.02       13.96      2.03 o 
   2  -5   8       27.04       24.97      2.22 o 
   3  -5   8       69.82       71.78      4.24 o 
   4  -5   8        1.97        6.29      2.36 o 
  -5  -4   8       26.81       36.82      5.98 o 
  -4  -4   8       23.29       19.47      2.89 o 
  -3  -4   8       90.25       84.94      8.87 o 
  -2  -4   8      129.31      133.09      8.10 o 
  -1  -4   8      405.13      422.00     16.11 o 
   0  -4   8       19.05       16.52      2.89 o 
   1  -4   8      123.07      122.56      4.88 o 
   2  -4   8      183.39      185.06     10.12 o 
   3  -4   8       44.35       40.92      2.89 o 
   4  -4   8       53.07       59.85      8.18 o 
  -5  -3   8       12.34        5.20      2.89 o 
  -4  -3   8       20.00       15.81      2.70 o 
  -3  -3   8        9.06        6.75      1.54 o 
  -2  -3   8       27.10       24.28      1.67 o 
  -1  -3   8      318.53      358.85     10.23 o 
   0  -3   8       22.77       21.14      1.43 o 
   1  -3   8      148.29      152.19      5.69 o 
   2  -3   8       42.87       37.82      4.92 o 
   3  -3   8        3.71        3.54      1.43 o 
   4  -3   8        0.00        2.94      3.26 o 
  -5  -2   8      116.38      123.57     10.99 o 
  -4  -2   8       24.69       17.35      2.12 o 
  -3  -2   8       54.67       50.38      4.63 o 
  -2  -2   8       18.83       19.73      2.22 o 
  -1  -2   8        3.06        1.29       .69 o 
   0  -2   8        8.42        7.04      2.31 o 
   1  -2   8        1.90        1.87       .70 o 
   2  -2   8        1.08        1.75      1.45 o 
   3  -2   8       25.01       24.36      2.89 o 
   4  -2   8       71.25       71.51      7.21 o 
  -6  -1   8       47.06       46.27      8.67 o 
  -5  -1   8        5.62        2.12      1.93 o 
  -4  -1   8       28.82       31.51      2.87 o 
  -3  -1   8       90.74       95.97      3.79 o 
  -2  -1   8        5.11        5.55      1.28 o 
  -1  -1   8       65.31       64.38      2.25 o 
   0  -1   8         .08         .63      1.39 o 
   1  -1   8         .47         .27       .37 o 
   2  -1   8       66.78       72.82      7.33 o 
   3  -1   8       35.11       42.23      4.43 o 
   4  -1   8        8.43        6.88      2.77 o 
  -6   0   8        1.57        2.70      3.66 o 
  -5   0   8        4.25        4.43      2.31 o 
  -4   0   8        8.16        5.82      1.30 o 
  -3   0   8         .14        7.02     23.90 o 
  -2   0   8         .74         .37      1.25 o 
  -1   0   8        2.73        1.75      1.45 o 
   0   0   8       66.91       65.32      3.05 o 
   1   0   8        6.42        7.16      3.18 o 
   2   0   8       38.86       29.71      2.50 o 
   3   0   8         .17        1.61      2.80 o 
   4   0   8       14.74       19.91      4.92 o 
  -6   1   8        3.14       -4.43      4.43 o 
  -5   1   8        2.08        4.37      2.16 o 
  -4   1   8        3.97        3.70      1.34 o 
  -3   1   8       15.03       14.75      1.57 o 
  -2   1   8      248.95      259.80      8.30 o 
  -1   1   8         .10        1.24      1.57 o 
   0   1   8      275.10      259.99     10.02 o 
   1   1   8       62.33       53.46      4.14 o 
   2   1   8        1.61        3.10      1.73 o 
   3   1   8        7.97       10.26      2.87 o 
  -6   2   8        3.15        6.55      4.63 o 
  -5   2   8      115.94      111.36     10.41 o 
  -4   2   8         .46        4.27      1.46 o 
  -3   2   8       42.62       40.32      2.51 o 
  -2   2   8       22.16       21.07      2.11 o 
  -1   2   8       42.96       45.22      6.27 o 
   0   2   8       65.84       55.51      2.79 o 
   1   2   8      231.43      219.42      9.31 o 
   2   2   8       15.16       18.36      2.57 o 
   3   2   8       18.06       21.10      3.67 o 
  -6   3   8       12.26        8.29      4.63 o 
  -5   3   8      120.50      116.73     12.92 o 
  -4   3   8       20.58       18.65      3.37 o 
  -3   3   8       22.51       16.18      2.11 o 
  -2   3   8         .58         .82      1.86 o 
  -1   3   8       80.51       84.39      4.08 o 
   0   3   8       50.04       41.51      2.77 o 
   1   3   8       87.91       85.40      4.91 o 
   2   3   8         .04        -.53      2.25 o 
  -5   4   8         .43        4.05      3.66 o 
  -4   4   8         .58        4.21      2.22 o 
  -3   4   8        5.82        2.01      2.89 o 
  -2   4   8         .35        -.30      5.11 o 
  -1   4   8       13.39       16.03      2.31 o 
   0   4   8        3.83        5.32      1.60 o 
   1   4   8       35.54       33.16      3.79 o 
   2   4   8       12.33       14.31      3.05 o 
  -5   5   8       13.28       14.84      5.98 o 
  -4   5   8        1.64        3.80      4.14 o 
  -3   5   8        5.00        5.99      3.08 o 
  -2   5   8       11.46       13.30      3.08 o 
  -1   5   8         .19        2.66      2.60 o 
   0   5   8       61.87       68.69      7.54 o 
   1   5   8       32.86       33.80      4.20 o 
  -5   6   8        5.85        3.28      7.90 o 
  -4   6   8         .10        6.05      5.69 o 
  -3   6   8         .33         .82      2.27 o 
  -2   6   8        8.80       10.72      2.82 o 
  -1   6   8         .18       12.37      5.36 o 
   0   6   8         .97        8.60      3.86 o 
  -4   7   8       23.28       24.87      8.67 o 
  -3   7   8       51.97       75.53     10.70 o 
  -2   7   8       21.58       21.49      4.52 o 
  -1   7   8        4.52        4.42      4.03 o 
  -1 -10   9       41.36       31.99      7.97 o 
   0 -10   9        1.82        3.00      6.84 o 
   1 -10   9        7.21        6.36      4.22 o 
   2 -10   9       35.61       37.18      8.32 o 
  -2  -9   9       30.42       32.29      5.65 o 
  -1  -9   9      121.58      140.09     18.09 o 
   0  -9   9         .97       -2.72      3.37 o 
   1  -9   9       25.00       30.91     14.94 o 
   2  -9   9        4.03         .07      2.99 o 
   3  -9   9       19.02       12.16      4.71 o 
  -3  -8   9         .38        1.10      4.02 o 
  -2  -8   9        8.89        9.28      2.92 o 
  -1  -8   9        0.00        6.69      4.39 o 
   0  -8   9       30.59       31.70      6.11 o 
   1  -8   9       37.78       42.94      4.78 o 
   2  -8   9       30.45       28.76      6.27 o 
   3  -8   9        1.55        8.94      3.53 o 
  -3  -7   9         .01        3.43      3.56 o 
  -2  -7   9        1.67        1.86      2.77 o 
  -1  -7   9       27.40       30.19      4.82 o 
   0  -7   9        4.49        8.83      2.17 o 
   1  -7   9       12.64       15.37      2.99 o 
   2  -7   9         .08        -.77      2.17 o 
   3  -7   9        6.77        9.90      5.30 o 
  -4  -6   9        1.42        2.96      6.07 o 
  -3  -6   9        1.43        3.24      3.66 o 
  -2  -6   9        3.88        9.51      3.62 o 
  -1  -6   9         .28        1.32      1.69 o 
   0  -6   9         .35        1.60      1.63 o 
   1  -6   9      291.19      317.94     13.72 o 
   2  -6   9      153.53      165.37      8.91 o 
   3  -6   9      140.78      163.11     15.95 o 
   4  -6   9       18.28       23.71      7.42 o 
  -4  -5   9       11.35        5.43      2.45 o 
  -3  -5   9       15.99       21.36      2.92 o 
  -2  -5   9       40.07       36.20      3.73 o 
  -1  -5   9       43.29       41.76      5.20 o 
   0  -5   9       54.33       55.99      3.13 o 
   1  -5   9     1007.73     1116.25     41.09 o 
   2  -5   9       89.27       95.33      5.73 o 
   3  -5   9      114.22      131.06     12.84 o 
   4  -5   9       46.60       65.12     12.49 o 
  -5  -4   9       41.10       32.00     10.02 o 
  -4  -4   9        5.49       11.95      3.28 o 
  -3  -4   9       12.25       15.06      2.50 o 
  -2  -4   9       29.61       29.75      3.47 o 
  -1  -4   9       39.28       37.29      2.63 o 
   0  -4   9        2.60        3.41      1.93 o 
   1  -4   9      328.15      379.78     14.24 o 
   2  -4   9       61.05       60.00      3.12 o 
   3  -4   9         .82        3.93      1.92 o 
   4  -4   9       16.31       26.53      8.89 o 
  -5  -3   9       57.01       51.08     10.41 o 
  -4  -3   9       21.15       17.16      3.28 o 
  -3  -3   9        4.50        4.56      1.49 o 
  -2  -3   9        9.07        5.81      1.75 o 
  -1  -3   9       14.19       15.00      1.75 o 
   0  -3   9         .03        2.60      1.31 o 
   1  -3   9         .69        1.16      1.25 o 
   2  -3   9        5.03        2.91      1.53 o 
   3  -3   9      106.15      110.00      9.49 o 
   4  -3   9         .83        4.32      5.78 o 
  -5  -2   9        9.45        5.59      2.12 o 
  -4  -2   9        2.65        1.73      1.54 o 
  -3  -2   9       40.06       35.83      6.84 o 
  -2  -2   9       10.25        8.34      2.22 o 
  -1  -2   9       33.96       33.90      1.84 o 
   0  -2   9       51.14       48.46      2.27 o 
   1  -2   9        3.57        -.58      2.70 o 
   2  -2   9       39.25       33.58      6.36 o 
   3  -2   9        1.12        1.01      2.08 o 
  -5  -1   9       33.24       30.65      4.05 o 
  -4  -1   9       28.83       26.50      2.57 o 
  -3  -1   9       13.27       13.92      2.48 o 
  -2  -1   9       17.52       19.12      2.13 o 
  -1  -1   9       41.15       35.78      4.63 o 
   0  -1   9       32.52       27.91      2.38 o 
   1  -1   9      107.39       98.87      4.02 o 
   2  -1   9        5.50        7.41      2.16 o 
   3  -1   9       48.71       54.08      6.03 o 
  -5   0   9         .74        1.73      1.73 o 
  -4   0   9       15.34       18.66      2.40 o 
  -3   0   9      131.71      152.62      8.06 o 
  -2   0   9      100.13      101.20      4.36 o 
  -1   0   9       10.71       11.11      1.62 o 
   0   0   9        1.91        1.03      1.93 o 
   1   0   9        6.46        2.96      1.62 o 
   2   0   9        1.80        4.58      2.11 o 
   3   0   9       20.59       30.03      4.19 o 
  -5   1   9      123.69      140.04     15.29 o 
  -4   1   9         .30        1.85      3.18 o 
  -3   1   9      730.19      821.85     27.83 o 
  -2   1   9      583.98      645.36     25.17 o 
  -1   1   9      144.98      148.42      6.75 o 
   0   1   9       46.69       37.33      2.77 o 
   1   1   9       17.84       18.25      2.51 o 
   2   1   9       24.05       23.67      2.85 o 
   3   1   9        1.54         .75      4.63 o 
  -5   2   9       16.49       18.87      3.56 o 
  -4   2   9       18.73       34.65      6.23 o 
  -3   2   9      389.36      418.76     18.69 o 
  -2   2   9       99.10       96.70      6.94 o 
  -1   2   9        2.78        5.01      1.64 o 
   0   2   9       14.50       18.17      2.49 o 
   1   2   9       10.08       13.86      2.41 o 
   2   2   9       11.30       14.52      6.27 o 
  -5   3   9       23.97       33.29      7.33 o 
  -4   3   9         .27        1.93      2.18 o 
  -3   3   9         .52        1.03      2.28 o 
  -2   3   9        8.59        6.06      1.97 o 
  -1   3   9       44.65       37.66      3.47 o 
   0   3   9       27.88       27.50      5.49 o 
   1   3   9        7.89       10.30      2.50 o 
   2   3   9       12.02       11.18      3.07 o 
  -5   4   9        7.05        9.25      3.66 o 
  -4   4   9        1.86        3.39     50.80 o 
  -3   4   9        9.59       13.31      2.93 o 
  -2   4   9       61.16       65.44      6.21 o 
  -1   4   9         .54        1.92      2.17 o 
   0   4   9        1.33       -1.14      2.60 o 
   1   4   9       11.38       16.41      3.41 o 
  -4   5   9       53.12       50.96     10.41 o 
  -3   5   9        6.31       19.93      9.74 o 
  -2   5   9       83.71       93.57     10.49 o 
  -1   5   9       21.96       26.12      4.20 o 
   0   5   9       83.55       97.92      9.47 o 
  -3   6   9       26.72       20.93      4.53 o 
  -2   6   9       74.92       83.70     12.04 o 
  -1   6   9       15.78       19.21      4.26 o 
  -1  -9  10         .10       -1.61      3.73 o 
   0  -9  10        6.03        6.77      5.23 o 
   1  -9  10       23.47       22.93      6.67 o 
   2  -9  10        7.17        6.20      9.16 o 
  -2  -8  10        1.05        -.84      3.95 o 
  -1  -8  10       10.47        7.67      3.57 o 
   0  -8  10         .03       10.42     59.57 o 
   1  -8  10         .01        -.96      2.39 o 
   2  -8  10        6.93       14.36      3.95 o 
  -3  -7  10        1.32        4.84      3.58 o 
  -2  -7  10         .12        3.64      3.82 o 
  -1  -7  10       22.77       23.01      3.98 o 
   0  -7  10         .69        3.15      3.47 o 
   1  -7  10       74.69       71.78      7.22 o 
   2  -7  10        2.58        2.76      2.11 o 
   3  -7  10       49.77       48.39     10.22 o 
  -3  -6  10        3.89        8.02      3.06 o 
  -2  -6  10      159.68      176.06     18.47 o 
  -1  -6  10        6.67        5.89      2.03 o 
   0  -6  10         .70        1.12      1.60 o 
   1  -6  10       56.99       54.96      4.77 o 
   2  -6  10        1.93        1.85      2.74 o 
   3  -6  10        9.89        3.47      4.43 o 
  -4  -5  10        2.02         .77      3.08 o 
  -3  -5  10       43.93       43.19      6.42 o 
  -2  -5  10       68.08       67.21      6.23 o 
  -1  -5  10       44.35       50.09      3.46 o 
   0  -5  10       63.94       54.53      3.92 o 
   1  -5  10       40.15       38.01      4.72 o 
   2  -5  10       21.96       16.20      6.27 o 
   3  -5  10       18.23       17.76      7.13 o 
  -4  -4  10        1.00        -.96      3.66 o 
  -3  -4  10        1.08       -2.09      2.63 o 
  -2  -4  10        6.82        8.51      2.03 o 
  -1  -4  10        2.00        3.19      1.63 o 
   0  -4  10         .07        -.75      2.29 o 
   1  -4  10        7.58        6.49      3.20 o 
   2  -4  10        4.13        2.88      2.21 o 
   3  -4  10       12.99       14.04      2.91 o 
  -5  -3  10       16.30       15.42      6.55 o 
  -4  -3  10        7.87        9.25      4.05 o 
  -3  -3  10       10.35        6.81      3.57 o 
  -2  -3  10       60.20       61.47      6.16 o 
  -1  -3  10        1.02        4.14      2.52 o 
   0  -3  10        5.26        5.50      2.79 o 
   1  -3  10       18.46       24.47      3.20 o 
   2  -3  10        6.85        9.30      2.31 o 
   3  -3  10       56.25       56.70      8.19 o 
  -5  -2  10        2.65        3.28      3.08 o 
  -4  -2  10        4.36         .45      3.03 o 
  -3  -2  10       24.95       25.37      3.94 o 
  -2  -2  10        7.61        8.96      3.10 o 
  -1  -2  10        5.52        6.66      5.30 o 
   0  -2  10        2.99        7.94      2.70 o 
   1  -2  10       46.96       42.04      3.54 o 
   2  -2  10        8.97        7.95      4.53 o 
   3  -2  10       24.67       27.32      5.12 o 
  -5  -1  10       10.22        2.31      3.86 o 
  -4  -1  10         .01        5.36      2.02 o 
  -3  -1  10       97.87       92.86      6.32 o 
  -2  -1  10       38.18       40.94      3.56 o 
  -1  -1  10      115.11      123.45     10.41 o 
   0  -1  10      176.25      159.72     10.44 o 
   1  -1  10       14.01       19.15      8.58 o 
   2  -1  10        4.88        3.45      3.66 o 
  -5   0  10         .16        -.07      4.24 o 
  -4   0  10       17.41       20.14      6.27 o 
  -3   0  10      140.16      146.04      9.84 o 
  -2   0  10        9.31        9.63      2.17 o 
  -1   0  10      120.81      131.15      7.42 o 
   0   0  10      131.65      119.52      9.06 o 
   1   0  10         .02        2.19      3.28 o 
   2   0  10       26.35       26.99      3.64 o 
  -5   1  10       10.75        6.43      3.50 o 
  -4   1  10         .58        4.76      5.78 o 
  -3   1  10        7.25       10.02      2.65 o 
  -2   1  10       42.06       48.64      4.14 o 
  -1   1  10        4.59        8.81      4.14 o 
   0   1  10      141.95      147.78     11.71 o 
   1   1  10        5.90        9.85      2.31 o 
   2   1  10       13.15       20.85     10.60 o 
  -5   2  10        1.69       -1.92      4.63 o 
  -4   2  10         .30        3.84      8.67 o 
  -3   2  10         .46         .46      2.01 o 
  -2   2  10        8.28       14.62      4.82 o 
  -1   2  10         .01        2.94      2.70 o 
   0   2  10        0.00         .73      2.74 o 
   1   2  10       29.02       26.42      4.72 o 
  -4   3  10        5.51        6.58      2.91 o 
  -3   3  10        9.80       10.30      3.06 o 
  -2   3  10         .43        -.76      1.78 o 
  -1   3  10       45.46       49.81      6.36 o 
   0   3  10        1.27        2.31      3.09 o 
   1   3  10       86.61      108.34     13.98 o 
  -4   4  10         .03         .07      3.28 o 
  -3   4  10        1.89        -.42      2.51 o 
  -2   4  10        1.08        2.91      2.22 o 
  -1   4  10        2.89        3.92      2.38 o 
   0   4  10       33.13       32.61      5.13 o 
  -3   5  10       19.98       33.33      6.01 o 
  -2   5  10         .76         .52      3.12 o 
  -1  -8  11         .01         .77      4.16 o 
   0  -8  11      105.91      129.50     58.99 o 
   1  -8  11       87.83      111.23     26.41 o 
  -2  -7  11       56.43       56.27     15.90 o 
  -1  -7  11        5.86        8.44      4.43 o 
   0  -7  11      548.99      577.55     99.09 o 
   1  -7  11      114.74      118.74     12.51 o 
   2  -7  11       59.82       59.60      8.66 o 
  -3  -6  11         .90        3.22      3.06 o 
  -2  -6  11       15.36       10.14      3.86 o 
  -1  -6  11        6.28        1.16      3.18 o 
   0  -6  11      194.37      202.72     21.54 o 
   1  -6  11       33.44       37.04      8.48 o 
   2  -6  11         .72        1.64      3.00 o 
  -3  -5  11        2.30        1.01      3.20 o 
  -2  -5  11        3.94       12.02      4.90 o 
  -1  -5  11        8.48       10.07      3.08 o 
   0  -5  11        2.69        2.05      3.66 o 
   1  -5  11         .95        3.57      3.31 o 
   2  -5  11       71.27       73.31      8.73 o 
  -4  -4  11        7.74       12.92      5.78 o 
  -3  -4  11        5.05        4.83      3.13 o 
  -2  -4  11        5.29        2.64      2.91 o 
  -1  -4  11        4.06        5.65      2.21 o 
   0  -4  11        1.34        1.43      3.95 o 
   1  -4  11        5.37        7.30      3.20 o 
   2  -4  11         .79        6.55      2.91 o 
  -4  -3  11         .41       -2.51      3.47 o 
  -3  -3  11        5.32         .16      4.23 o 
  -2  -3  11       10.56       10.89      3.59 o 
  -1  -3  11       45.69       48.87      8.15 o 
   0  -3  11       48.36       41.53      4.08 o 
   1  -3  11       11.16        8.63      2.36 o 
   2  -3  11       33.62       40.68      4.86 o 
  -4  -2  11       51.32       50.13      6.35 o 
  -3  -2  11       51.21       55.56     13.88 o 
  -2  -2  11       19.97       20.45      4.43 o 
  -1  -2  11        8.26        5.46      2.87 o 
   0  -2  11        1.30        5.30      2.86 o 
   1  -2  11       22.29       17.37      2.93 o 
   2  -2  11       34.14       34.22      4.67 o 
  -4  -1  11      311.42      347.85     34.41 o 
  -3  -1  11      305.19      367.07     46.21 o 
  -2  -1  11        7.70        7.76      3.69 o 
  -1  -1  11       21.31       19.71      3.44 o 
   0  -1  11        1.74        1.05      3.37 o 
   1  -1  11        1.49        3.18      2.18 o 
   2  -1  11       14.53        4.35      3.47 o 
  -4   0  11      152.63      157.03     20.04 o 
  -3   0  11       88.41       93.38     17.25 o 
  -2   0  11        3.55        4.33      3.76 o 
  -1   0  11       12.65       12.80      8.39 o 
   0   0  11         .18        2.15      3.76 o 
   1   0  11         .12        5.98      4.24 o 
  -4   1  11        7.06       13.00      5.40 o 
  -3   1  11       30.24       43.37      6.13 o 
  -2   1  11       22.13       20.99     10.12 o 
  -1   1  11       46.15       50.93      9.06 o 
   0   1  11        1.99        5.96      3.03 o 
   1   1  11        1.30         .62      2.63 o 
  -4   2  11       25.23       30.30     11.37 o 
  -3   2  11       35.80       39.39      4.63 o 
  -2   2  11         .79        1.24      2.58 o 
  -1   2  11         .12         .62      2.89 o 
   0   2  11         .37       -4.05      4.43 o 
  -3   3  11       29.42       28.04      4.42 o 
  -2   3  11       42.06       48.82      7.04 o 
  -1   3  11       72.49       80.11      9.88 o 
   0  -7  12       35.58       30.27      9.83 o 
  -2  -6  12        1.37        -.96     10.02 o 
  -1  -6  12       14.28       13.58     10.99 o 
   0  -6  12        7.52        8.27      3.17 o 
   1  -6  12        5.50         .89      5.40 o 
  -2  -5  12        4.40        4.49      3.91 o 
  -1  -5  12       22.09       24.13      4.36 o 
   0  -5  12       17.70       23.20      6.75 o 
   1  -5  12        7.52        7.69      3.41 o 
  -3  -4  12         .30       -4.63      5.78 o 
  -2  -4  12       19.59       16.66      4.63 o 
  -1  -4  12        3.10       11.11      4.09 o 
   0  -4  12        7.61        6.80      2.71 o 
   1  -4  12        3.39        7.45      4.46 o 
  -3  -3  12       20.23       23.47      5.73 o 
  -2  -3  12        9.68        7.32      3.65 o 
  -1  -3  12      144.39      150.40     20.65 o 
   0  -3  12         .01         .54      3.01 o 
   1  -3  12       25.73       27.85      4.67 o 
  -3  -2  12       12.65        7.87      7.42 o 
  -2  -2  12      113.37      121.09     16.02 o 
  -1  -2  12      101.64      112.90     12.19 o 
   0  -2  12         .77        3.69      6.75 o 
   1  -2  12         .51        1.06      2.86 o 
  -3  -1  12        1.55        3.47      4.76 o 
  -2  -1  12         .35        4.53      4.91 o 
  -1  -1  12       64.03       61.20      7.78 o 
   0  -1  12         .15       -2.38      3.18 o 
  -3   0  12        9.17        3.57      3.82 o 
  -2   0  12         .52       -3.12      4.29 o 
  -1   0  12        1.86        4.40      4.37 o 
   0   0  12        1.15        8.64      5.88 o 
  -3   1  12         .19        3.78      4.08 o 
  -2   1  12       30.16       36.30      6.49 o 
  -1   1  12         .22        1.21      4.82 o 
                                                 
